# Supplementary material for: The Effects of Intravenous Immunoglobulins in Women with Recurrent Miscarriages: A Systematic Review of Randomised Trials with Meta-Analyses and Trial Sequential Analyses Including Individual Patient Data
Source: PLoS One. 2015 Oct 30;10(10):e0141588. doi: 10.1371/journal.pone.0141588 (PMC4627734; doi:10.1371/journal.pone.0141588)
Supplement: S5 File — (RM5) [file pone.0141588.s005.rm5]

<?xml version="1.0" encoding="ISO-8859-1" standalone="no"?>
<COCHRANE_REVIEW DESCRIPTION="" DOI="" GROUP_ID="" ID="703314052112340484" MERGED_FROM="" MODIFIED="2015-09-25 11:19:09 +0200" MODIFIED_BY="[Empty name]" REVIEW_NO="" REVMAN_SUB_VERSION="5.2.11 " REVMAN_VERSION="5" SPLIT_FROM="" STAGE="R" STATUS="A" TYPE="INTERVENTION" VERSION_NO="0.0">
<COVER_SHEET MODIFIED="2014-05-21 12:34:04 +0200" MODIFIED_BY="[Empty name]">
<TITLE MODIFIED="2014-05-21 12:34:04 +0200" MODIFIED_BY="[Empty name]">IvIg versus Placebo for women with recurrent miscarriage</TITLE>
<CONTACT>
<PERSON ID="????" ROLE="UNKNOWN">
<PREFIX/>
<FIRST_NAME/>
<MIDDLE_INITIALS/>
<LAST_NAME/>
<SUFFIX/>
<POSITION/>
<EMAIL_1/>
<EMAIL_2/>
<URL/>
<MOBILE_PHONE/>
<ADDRESS>
<DEPARTMENT/>
<ORGANISATION/>
<ADDRESS_1/>
<ADDRESS_2/>
<CITY/>
<ZIP/>
<REGION/>
<COUNTRY CODE="NONE">Other</COUNTRY>
<PHONE_1/>
<PHONE_2/>
<FAX_1/>
<FAX_2/>
</ADDRESS>
<FOOTNOTE/>
</PERSON>
</CONTACT>
<CREATORS>
<PERSON ID="????" ROLE="AUTHOR">
<PREFIX/>
<FIRST_NAME/>
<MIDDLE_INITIALS/>
<LAST_NAME/>
<SUFFIX/>
<POSITION/>
<EMAIL_1/>
<EMAIL_2/>
<URL/>
<MOBILE_PHONE/>
<ADDRESS>
<DEPARTMENT/>
<ORGANISATION/>
<ADDRESS_1/>
<ADDRESS_2/>
<CITY/>
<ZIP/>
<REGION/>
<COUNTRY CODE="NONE">Other</COUNTRY>
<PHONE_1/>
<PHONE_2/>
<FAX_1/>
<FAX_2/>
</ADDRESS>
<FOOTNOTE/>
</PERSON>
</CREATORS>
<DATES>
<UP_TO_DATE>
<DATE DAY="" MONTH="" YEAR=""/>
</UP_TO_DATE>
<LAST_SEARCH>
<DATE DAY="" MONTH="" YEAR=""/>
</LAST_SEARCH>
<NEXT_STAGE>
<DATE DAY="" MONTH="" YEAR=""/>
</NEXT_STAGE>
<PROTOCOL_PUBLISHED ISSUE="" YEAR=""/>
<REVIEW_PUBLISHED ISSUE="" YEAR=""/>
<LAST_CITATION_ISSUE ISSUE="" YEAR=""/>
</DATES>
<WHATS_NEW/>
<HISTORY/>
<SOURCES_OF_SUPPORT>
<INTERNAL_SOURCES/>
<EXTERNAL_SOURCES/>
</SOURCES_OF_SUPPORT>
<MESH_TERMS VERIFIED="NO"/>
<KEYWORDS/>
</COVER_SHEET>
<MAIN_TEXT>
<SUMMARY>
<TITLE>[Summary title]</TITLE>
<SUMMARY_BODY>
<P>[Summary text]</P>
</SUMMARY_BODY>
</SUMMARY>
<ABSTRACT>
<ABS_BACKGROUND/>
<ABS_OBJECTIVES/>
<ABS_SEARCH_STRATEGY/>
<ABS_SELECTION_CRITERIA/>
<ABS_DATA_COLLECTION/>
<ABS_RESULTS/>
<ABS_CONCLUSIONS/>
</ABSTRACT>
<BODY>
<BACKGROUND>
<CONDITION/>
<INTERVENTION/>
<THEORY/>
<IMPORTANCE/>
</BACKGROUND>
<OBJECTIVES/>
<METHODS>
<SELECTION_CRITERIA>
<CRIT_STUDIES/>
<CRIT_PARTICIPANTS/>
<CRIT_INTERVENTIONS/>
<CRIT_OUTCOMES>
<CRIT_OUTCOMES_PRIMARY/>
<CRIT_OUTCOMES_SECONDARY/>
</CRIT_OUTCOMES>
</SELECTION_CRITERIA>
<SEARCH_METHODS>
<ELECTRONIC_SEARCHES/>
<OTHER_SEARCHES/>
</SEARCH_METHODS>
<DATA_COLLECTION>
<STUDY_SELECTION/>
<DATA_EXTRACTION/>
<QUALITY_ASSESSMENT/>
<EFFECT_MEASURES/>
<UNIT_OF_ANALYSIS/>
<MISSING_DATA/>
<HETEROGENEITY_ASSESSMENT/>
<BIAS_ASSESSMENT/>
<DATA_SYNTHESIS/>
<SUBGROUP_ANALYSIS/>
<SENSITIVITY_ANALYSIS/>
</DATA_COLLECTION>
</METHODS>
<RESULTS>
<STUDY_DESCRIPTION>
<SEARCH_RESULTS/>
<INCLUDED_STUDIES_DESCR/>
<EXCLUDED_STUDIES_DESCR/>
</STUDY_DESCRIPTION>
<STUDY_QUALITY>
<ALLOCATION/>
<BLINDING/>
<EXCLUSIONS/>
<SELECTIVE_REPORTING/>
<OTHER_BIAS_SOURCES/>
</STUDY_QUALITY>
<INTERVENTION_EFFECTS/>
</RESULTS>
<DISCUSSION>
<SUMMARY_OF_RESULTS/>
<APPLICABILITY_OF_FINDINGS/>
<QUALITY_OF_EVIDENCE/>
<POTENTIAL_BIASES/>
<AGREEMENT/>
</DISCUSSION>
<CONCLUSIONS>
<IMPLICATIONS_PRACTICE/>
<IMPLICATIONS_RESEARCH/>
</CONCLUSIONS>
</BODY>
<ACKNOWLEDGEMENTS/>
<CONFLICT_OF_INTEREST/>
<CONTRIBUTIONS/>
<PRO_REV_DIFF/>
<PUBLIC_NOTES/>
</MAIN_TEXT>
<STUDIES_AND_REFERENCES MODIFIED="2014-06-23 10:57:46 +0200" MODIFIED_BY="[Empty name]">
<STUDIES MODIFIED="2014-06-23 10:57:46 +0200" MODIFIED_BY="[Empty name]">
<INCLUDED_STUDIES MODIFIED="2014-06-23 10:57:46 +0200" MODIFIED_BY="[Empty name]">
<STUDY DATA_SOURCE="PUB" ID="STD-Christiansen-1995" MODIFIED="2014-05-21 12:34:23 +0200" MODIFIED_BY="[Empty name]" NAME="Christiansen 1995" YEAR="1995">
<REFERENCE PRIMARY="NO" TYPE="JOURNAL_ARTICLE">
<IDENTIFIERS/>
</REFERENCE>
<IDENTIFIERS/>
</STUDY>
<STUDY DATA_SOURCE="PUB" ID="STD-Christiansen-2002" MODIFIED="2014-05-21 12:34:34 +0200" MODIFIED_BY="[Empty name]" NAME="Christiansen 2002" YEAR="2002">
<REFERENCE PRIMARY="NO" TYPE="JOURNAL_ARTICLE">
<IDENTIFIERS/>
</REFERENCE>
<IDENTIFIERS/>
</STUDY>
<STUDY DATA_SOURCE="PUB" ID="STD-Christiansen-2010" MODIFIED="2014-05-21 12:35:59 +0200" MODIFIED_BY="[Empty name]" NAME="Christiansen 2010" YEAR="2010">
<REFERENCE PRIMARY="NO" TYPE="JOURNAL_ARTICLE">
<IDENTIFIERS/>
</REFERENCE>
<IDENTIFIERS/>
</STUDY>
<STUDY DATA_SOURCE="PUB" ID="STD-Christiansen-2014" MODIFIED="2014-05-21 12:41:29 +0200" MODIFIED_BY="[Empty name]" NAME="Christiansen 2014" YEAR="2014">
<REFERENCE PRIMARY="NO" TYPE="JOURNAL_ARTICLE">
<IDENTIFIERS/>
</REFERENCE>
<IDENTIFIERS/>
</STUDY>
<STUDY DATA_SOURCE="PUB" ID="STD-Coulam-1995" MODIFIED="2014-05-21 12:34:47 +0200" MODIFIED_BY="[Empty name]" NAME="Coulam 1995" YEAR="1995">
<REFERENCE PRIMARY="NO" TYPE="JOURNAL_ARTICLE">
<IDENTIFIERS/>
</REFERENCE>
<IDENTIFIERS/>
</STUDY>
<STUDY DATA_SOURCE="PUB" ID="STD-German-RSA_x002f_IVIG-1994" MODIFIED="2014-06-19 13:12:40 +0200" MODIFIED_BY="[Empty name]" NAME="German RSA/IVIG 1994" YEAR="1994">
<REFERENCE PRIMARY="NO" TYPE="JOURNAL_ARTICLE">
<IDENTIFIERS/>
</REFERENCE>
<IDENTIFIERS/>
</STUDY>
<STUDY DATA_SOURCE="PUB" ID="STD-German-RSA_x002f_IVIG-Group-199" MODIFIED="2014-05-21 12:35:22 +0200" MODIFIED_BY="[Empty name]" NAME="German RSA/IVIG Group 199" YEAR="">
<REFERENCE PRIMARY="NO" TYPE="JOURNAL_ARTICLE">
<IDENTIFIERS/>
</REFERENCE>
<IDENTIFIERS/>
</STUDY>
<STUDY DATA_SOURCE="PUB" ID="STD-Jablonowska-1999" MODIFIED="2014-05-21 12:34:58 +0200" MODIFIED_BY="[Empty name]" NAME="Jablonowska 1999" YEAR="1999">
<REFERENCE PRIMARY="NO" TYPE="JOURNAL_ARTICLE">
<IDENTIFIERS/>
</REFERENCE>
<IDENTIFIERS/>
</STUDY>
<STUDY DATA_SOURCE="PUB" ID="STD-Mahmoud-2002" MODIFIED="2014-06-23 10:57:46 +0200" MODIFIED_BY="[Empty name]" NAME="Mahmoud 2002" YEAR="2002">
<REFERENCE PRIMARY="NO" TYPE="JOURNAL_ARTICLE">
<IDENTIFIERS/>
</REFERENCE>
<IDENTIFIERS/>
</STUDY>
<STUDY DATA_SOURCE="PUB" ID="STD-Perino-1997" MODIFIED="2014-05-21 12:35:32 +0200" MODIFIED_BY="[Empty name]" NAME="Perino 1997" YEAR="1997">
<REFERENCE PRIMARY="NO" TYPE="JOURNAL_ARTICLE">
<IDENTIFIERS/>
</REFERENCE>
<IDENTIFIERS/>
</STUDY>
<STUDY DATA_SOURCE="PUB" ID="STD-Stephenson-1998" MODIFIED="2014-05-21 12:35:43 +0200" MODIFIED_BY="[Empty name]" NAME="Stephenson 1998" YEAR="1998">
<REFERENCE PRIMARY="NO" TYPE="JOURNAL_ARTICLE">
<IDENTIFIERS/>
</REFERENCE>
<IDENTIFIERS/>
</STUDY>
<STUDY DATA_SOURCE="PUB" ID="STD-Stephenson-2010" MODIFIED="2014-05-21 12:35:51 +0200" MODIFIED_BY="[Empty name]" NAME="Stephenson 2010" YEAR="2010">
<REFERENCE PRIMARY="NO" TYPE="JOURNAL_ARTICLE">
<IDENTIFIERS/>
</REFERENCE>
<IDENTIFIERS/>
</STUDY>
<STUDY DATA_SOURCE="PUB" ID="STD-Triolo-2003" MODIFIED="2014-06-23 10:55:48 +0200" MODIFIED_BY="[Empty name]" NAME="Triolo 2003" YEAR="2003">
<REFERENCE PRIMARY="NO" TYPE="JOURNAL_ARTICLE">
<IDENTIFIERS/>
</REFERENCE>
<IDENTIFIERS/>
</STUDY>
</INCLUDED_STUDIES>
<EXCLUDED_STUDIES/>
<AWAITING_STUDIES/>
<ONGOING_STUDIES/>
</STUDIES>
<OTHER_REFERENCES>
<ADDITIONAL_REFERENCES/>
<OTHER_VERSIONS_REFERENCES/>
<PENDING_REFERENCES/>
</OTHER_REFERENCES>
</STUDIES_AND_REFERENCES>
<CHARACTERISTICS_OF_STUDIES MODIFIED="2014-06-23 10:57:46 +0200" MODIFIED_BY="[Empty name]">
<CHARACTERISTICS_OF_INCLUDED_STUDIES MODIFIED="2014-06-23 10:57:46 +0200" MODIFIED_BY="[Empty name]" SORT_BY="STUDY" USER_DEF_1_ENABLED="NO" USER_DEF_2_ENABLED="NO" USER_DEF_3_ENABLED="NO">
<INCLUDED_CHAR STUDY_ID="STD-Christiansen-1995">
<CHAR_METHODS/>
<CHAR_PARTICIPANTS/>
<CHAR_INTERVENTIONS/>
<CHAR_OUTCOMES/>
<CHAR_NOTES/>
</INCLUDED_CHAR>
<INCLUDED_CHAR STUDY_ID="STD-Christiansen-2002">
<CHAR_METHODS/>
<CHAR_PARTICIPANTS/>
<CHAR_INTERVENTIONS/>
<CHAR_OUTCOMES/>
<CHAR_NOTES/>
</INCLUDED_CHAR>
<INCLUDED_CHAR STUDY_ID="STD-Christiansen-2010">
<CHAR_METHODS/>
<CHAR_PARTICIPANTS/>
<CHAR_INTERVENTIONS/>
<CHAR_OUTCOMES/>
<CHAR_NOTES/>
</INCLUDED_CHAR>
<INCLUDED_CHAR STUDY_ID="STD-Christiansen-2014">
<CHAR_METHODS/>
<CHAR_PARTICIPANTS/>
<CHAR_INTERVENTIONS/>
<CHAR_OUTCOMES/>
<CHAR_NOTES/>
</INCLUDED_CHAR>
<INCLUDED_CHAR STUDY_ID="STD-Coulam-1995">
<CHAR_METHODS/>
<CHAR_PARTICIPANTS/>
<CHAR_INTERVENTIONS/>
<CHAR_OUTCOMES/>
<CHAR_NOTES/>
</INCLUDED_CHAR>
<INCLUDED_CHAR STUDY_ID="STD-German-RSA_x002f_IVIG-1994">
<CHAR_METHODS/>
<CHAR_PARTICIPANTS/>
<CHAR_INTERVENTIONS/>
<CHAR_OUTCOMES/>
<CHAR_NOTES/>
</INCLUDED_CHAR>
<INCLUDED_CHAR STUDY_ID="STD-German-RSA_x002f_IVIG-Group-199">
<CHAR_METHODS/>
<CHAR_PARTICIPANTS/>
<CHAR_INTERVENTIONS/>
<CHAR_OUTCOMES/>
<CHAR_NOTES/>
</INCLUDED_CHAR>
<INCLUDED_CHAR STUDY_ID="STD-Jablonowska-1999">
<CHAR_METHODS/>
<CHAR_PARTICIPANTS/>
<CHAR_INTERVENTIONS/>
<CHAR_OUTCOMES/>
<CHAR_NOTES/>
</INCLUDED_CHAR>
<INCLUDED_CHAR STUDY_ID="STD-Mahmoud-2002">
<CHAR_METHODS/>
<CHAR_PARTICIPANTS/>
<CHAR_INTERVENTIONS/>
<CHAR_OUTCOMES/>
<CHAR_NOTES/>
</INCLUDED_CHAR>
<INCLUDED_CHAR STUDY_ID="STD-Perino-1997">
<CHAR_METHODS/>
<CHAR_PARTICIPANTS/>
<CHAR_INTERVENTIONS/>
<CHAR_OUTCOMES/>
<CHAR_NOTES/>
</INCLUDED_CHAR>
<INCLUDED_CHAR STUDY_ID="STD-Stephenson-1998">
<CHAR_METHODS/>
<CHAR_PARTICIPANTS/>
<CHAR_INTERVENTIONS/>
<CHAR_OUTCOMES/>
<CHAR_NOTES/>
</INCLUDED_CHAR>
<INCLUDED_CHAR STUDY_ID="STD-Stephenson-2010">
<CHAR_METHODS/>
<CHAR_PARTICIPANTS/>
<CHAR_INTERVENTIONS/>
<CHAR_OUTCOMES/>
<CHAR_NOTES/>
</INCLUDED_CHAR>
<INCLUDED_CHAR STUDY_ID="STD-Triolo-2003">
<CHAR_METHODS/>
<CHAR_PARTICIPANTS/>
<CHAR_INTERVENTIONS/>
<CHAR_OUTCOMES/>
<CHAR_NOTES/>
</INCLUDED_CHAR>
<FOOTNOTES/>
</CHARACTERISTICS_OF_INCLUDED_STUDIES>
<CHARACTERISTICS_OF_EXCLUDED_STUDIES SORT_BY="STUDY">
<FOOTNOTES/>
</CHARACTERISTICS_OF_EXCLUDED_STUDIES>
<CHARACTERISTICS_OF_AWAITING_STUDIES SORT_BY="STUDY" USER_DEF_1_ENABLED="NO" USER_DEF_2_ENABLED="NO" USER_DEF_3_ENABLED="NO">
<FOOTNOTES/>
</CHARACTERISTICS_OF_AWAITING_STUDIES>
<CHARACTERISTICS_OF_ONGOING_STUDIES SORT_BY="STUDY" USER_DEF_1_ENABLED="NO" USER_DEF_2_ENABLED="NO" USER_DEF_3_ENABLED="NO">
<FOOTNOTES/>
</CHARACTERISTICS_OF_ONGOING_STUDIES>
</CHARACTERISTICS_OF_STUDIES>
<QUALITY_ITEMS MODIFIED="2014-06-23 10:57:46 +0200" MODIFIED_BY="[Empty name]">
<QUALITY_ITEM CORE_ITEM="YES" ID="QIT-01" LEVEL="STUDY" MODIFIED="2014-06-23 10:57:46 +0200" MODIFIED_BY="[Empty name]" NO="1">
<NAME>Random sequence generation (selection bias)</NAME>
<DESCRIPTION>
<P>Selection bias (biased allocation to interventions) due to inadequate generation of a randomised sequence</P>
</DESCRIPTION>
<QUALITY_ITEM_DATA>
<QUALITY_ITEM_DATA_ENTRY RESULT="UNKNOWN" STUDY_ID="STD-Christiansen-1995">
<DESCRIPTION/>
</QUALITY_ITEM_DATA_ENTRY>
<QUALITY_ITEM_DATA_ENTRY RESULT="UNKNOWN" STUDY_ID="STD-Christiansen-2002">
<DESCRIPTION/>
</QUALITY_ITEM_DATA_ENTRY>
<QUALITY_ITEM_DATA_ENTRY RESULT="UNKNOWN" STUDY_ID="STD-Christiansen-2010">
<DESCRIPTION/>
</QUALITY_ITEM_DATA_ENTRY>
<QUALITY_ITEM_DATA_ENTRY RESULT="UNKNOWN" STUDY_ID="STD-Christiansen-2014">
<DESCRIPTION/>
</QUALITY_ITEM_DATA_ENTRY>
<QUALITY_ITEM_DATA_ENTRY RESULT="UNKNOWN" STUDY_ID="STD-Coulam-1995">
<DESCRIPTION/>
</QUALITY_ITEM_DATA_ENTRY>
<QUALITY_ITEM_DATA_ENTRY RESULT="UNKNOWN" STUDY_ID="STD-German-RSA_x002f_IVIG-1994">
<DESCRIPTION/>
</QUALITY_ITEM_DATA_ENTRY>
<QUALITY_ITEM_DATA_ENTRY RESULT="UNKNOWN" STUDY_ID="STD-German-RSA_x002f_IVIG-Group-199">
<DESCRIPTION/>
</QUALITY_ITEM_DATA_ENTRY>
<QUALITY_ITEM_DATA_ENTRY RESULT="UNKNOWN" STUDY_ID="STD-Jablonowska-1999">
<DESCRIPTION/>
</QUALITY_ITEM_DATA_ENTRY>
<QUALITY_ITEM_DATA_ENTRY RESULT="UNKNOWN" STUDY_ID="STD-Mahmoud-2002">
<DESCRIPTION/>
</QUALITY_ITEM_DATA_ENTRY>
<QUALITY_ITEM_DATA_ENTRY RESULT="UNKNOWN" STUDY_ID="STD-Perino-1997">
<DESCRIPTION/>
</QUALITY_ITEM_DATA_ENTRY>
<QUALITY_ITEM_DATA_ENTRY RESULT="UNKNOWN" STUDY_ID="STD-Stephenson-1998">
<DESCRIPTION/>
</QUALITY_ITEM_DATA_ENTRY>
<QUALITY_ITEM_DATA_ENTRY RESULT="UNKNOWN" STUDY_ID="STD-Stephenson-2010">
<DESCRIPTION/>
</QUALITY_ITEM_DATA_ENTRY>
<QUALITY_ITEM_DATA_ENTRY RESULT="UNKNOWN" STUDY_ID="STD-Triolo-2003">
<DESCRIPTION/>
</QUALITY_ITEM_DATA_ENTRY>
</QUALITY_ITEM_DATA>
</QUALITY_ITEM>
<QUALITY_ITEM CORE_ITEM="YES" ID="QIT-02" LEVEL="STUDY" MODIFIED="2014-06-23 10:57:46 +0200" MODIFIED_BY="[Empty name]" NO="2">
<NAME>Allocation concealment (selection bias)</NAME>
<DESCRIPTION>
<P>Selection bias (biased allocation to interventions) due to inadequate concealment of allocations prior to assignment</P>
</DESCRIPTION>
<QUALITY_ITEM_DATA>
<QUALITY_ITEM_DATA_ENTRY RESULT="UNKNOWN" STUDY_ID="STD-Christiansen-1995">
<DESCRIPTION/>
</QUALITY_ITEM_DATA_ENTRY>
<QUALITY_ITEM_DATA_ENTRY RESULT="UNKNOWN" STUDY_ID="STD-Christiansen-2002">
<DESCRIPTION/>
</QUALITY_ITEM_DATA_ENTRY>
<QUALITY_ITEM_DATA_ENTRY RESULT="UNKNOWN" STUDY_ID="STD-Christiansen-2010">
<DESCRIPTION/>
</QUALITY_ITEM_DATA_ENTRY>
<QUALITY_ITEM_DATA_ENTRY RESULT="UNKNOWN" STUDY_ID="STD-Christiansen-2014">
<DESCRIPTION/>
</QUALITY_ITEM_DATA_ENTRY>
<QUALITY_ITEM_DATA_ENTRY RESULT="UNKNOWN" STUDY_ID="STD-Coulam-1995">
<DESCRIPTION/>
</QUALITY_ITEM_DATA_ENTRY>
<QUALITY_ITEM_DATA_ENTRY RESULT="UNKNOWN" STUDY_ID="STD-German-RSA_x002f_IVIG-1994">
<DESCRIPTION/>
</QUALITY_ITEM_DATA_ENTRY>
<QUALITY_ITEM_DATA_ENTRY RESULT="UNKNOWN" STUDY_ID="STD-German-RSA_x002f_IVIG-Group-199">
<DESCRIPTION/>
</QUALITY_ITEM_DATA_ENTRY>
<QUALITY_ITEM_DATA_ENTRY RESULT="UNKNOWN" STUDY_ID="STD-Jablonowska-1999">
<DESCRIPTION/>
</QUALITY_ITEM_DATA_ENTRY>
<QUALITY_ITEM_DATA_ENTRY RESULT="UNKNOWN" STUDY_ID="STD-Mahmoud-2002">
<DESCRIPTION/>
</QUALITY_ITEM_DATA_ENTRY>
<QUALITY_ITEM_DATA_ENTRY RESULT="UNKNOWN" STUDY_ID="STD-Perino-1997">
<DESCRIPTION/>
</QUALITY_ITEM_DATA_ENTRY>
<QUALITY_ITEM_DATA_ENTRY RESULT="UNKNOWN" STUDY_ID="STD-Stephenson-1998">
<DESCRIPTION/>
</QUALITY_ITEM_DATA_ENTRY>
<QUALITY_ITEM_DATA_ENTRY RESULT="UNKNOWN" STUDY_ID="STD-Stephenson-2010">
<DESCRIPTION/>
</QUALITY_ITEM_DATA_ENTRY>
<QUALITY_ITEM_DATA_ENTRY RESULT="UNKNOWN" STUDY_ID="STD-Triolo-2003">
<DESCRIPTION/>
</QUALITY_ITEM_DATA_ENTRY>
</QUALITY_ITEM_DATA>
</QUALITY_ITEM>
<QUALITY_ITEM CORE_ITEM="YES" ID="QIT-03" LEVEL="GROUP" MODIFIED="2014-06-23 10:57:46 +0200" MODIFIED_BY="[Empty name]" NO="3">
<NAME>Blinding of participants and personnel (performance bias)</NAME>
<DESCRIPTION>
<P>Performance bias due to knowledge of the allocated interventions by participants and personnel during the study</P>
</DESCRIPTION>
<QUALITY_ITEM_DATA_ENTRY_GROUP ID="QIG-03.01" NO="1">
<NAME>All outcomes</NAME>
</QUALITY_ITEM_DATA_ENTRY_GROUP>
<QUALITY_ITEM_DATA>
<QUALITY_ITEM_DATA_ENTRY GROUP_ID="QIG-03.01" RESULT="UNKNOWN" STUDY_ID="STD-Christiansen-1995">
<DESCRIPTION/>
</QUALITY_ITEM_DATA_ENTRY>
<QUALITY_ITEM_DATA_ENTRY GROUP_ID="QIG-03.01" RESULT="UNKNOWN" STUDY_ID="STD-Christiansen-2002">
<DESCRIPTION/>
</QUALITY_ITEM_DATA_ENTRY>
<QUALITY_ITEM_DATA_ENTRY GROUP_ID="QIG-03.01" RESULT="UNKNOWN" STUDY_ID="STD-Christiansen-2010">
<DESCRIPTION/>
</QUALITY_ITEM_DATA_ENTRY>
<QUALITY_ITEM_DATA_ENTRY GROUP_ID="QIG-03.01" RESULT="UNKNOWN" STUDY_ID="STD-Christiansen-2014">
<DESCRIPTION/>
</QUALITY_ITEM_DATA_ENTRY>
<QUALITY_ITEM_DATA_ENTRY GROUP_ID="QIG-03.01" RESULT="UNKNOWN" STUDY_ID="STD-Coulam-1995">
<DESCRIPTION/>
</QUALITY_ITEM_DATA_ENTRY>
<QUALITY_ITEM_DATA_ENTRY GROUP_ID="QIG-03.01" RESULT="UNKNOWN" STUDY_ID="STD-German-RSA_x002f_IVIG-1994">
<DESCRIPTION/>
</QUALITY_ITEM_DATA_ENTRY>
<QUALITY_ITEM_DATA_ENTRY GROUP_ID="QIG-03.01" RESULT="UNKNOWN" STUDY_ID="STD-German-RSA_x002f_IVIG-Group-199">
<DESCRIPTION/>
</QUALITY_ITEM_DATA_ENTRY>
<QUALITY_ITEM_DATA_ENTRY GROUP_ID="QIG-03.01" RESULT="UNKNOWN" STUDY_ID="STD-Jablonowska-1999">
<DESCRIPTION/>
</QUALITY_ITEM_DATA_ENTRY>
<QUALITY_ITEM_DATA_ENTRY GROUP_ID="QIG-03.01" RESULT="UNKNOWN" STUDY_ID="STD-Mahmoud-2002">
<DESCRIPTION/>
</QUALITY_ITEM_DATA_ENTRY>
<QUALITY_ITEM_DATA_ENTRY GROUP_ID="QIG-03.01" RESULT="UNKNOWN" STUDY_ID="STD-Perino-1997">
<DESCRIPTION/>
</QUALITY_ITEM_DATA_ENTRY>
<QUALITY_ITEM_DATA_ENTRY GROUP_ID="QIG-03.01" RESULT="UNKNOWN" STUDY_ID="STD-Stephenson-1998">
<DESCRIPTION/>
</QUALITY_ITEM_DATA_ENTRY>
<QUALITY_ITEM_DATA_ENTRY GROUP_ID="QIG-03.01" RESULT="UNKNOWN" STUDY_ID="STD-Stephenson-2010">
<DESCRIPTION/>
</QUALITY_ITEM_DATA_ENTRY>
<QUALITY_ITEM_DATA_ENTRY GROUP_ID="QIG-03.01" RESULT="UNKNOWN" STUDY_ID="STD-Triolo-2003">
<DESCRIPTION/>
</QUALITY_ITEM_DATA_ENTRY>
</QUALITY_ITEM_DATA>
</QUALITY_ITEM>
<QUALITY_ITEM CORE_ITEM="YES" ID="QIT-04" LEVEL="GROUP" MODIFIED="2014-06-23 10:57:46 +0200" MODIFIED_BY="[Empty name]" NO="4">
<NAME>Blinding of outcome assessment (detection bias)</NAME>
<DESCRIPTION>
<P>Detection bias due to knowledge of the allocated interventions by outcome assessors</P>
</DESCRIPTION>
<QUALITY_ITEM_DATA_ENTRY_GROUP ID="QIG-04.01" NO="1">
<NAME>All outcomes</NAME>
</QUALITY_ITEM_DATA_ENTRY_GROUP>
<QUALITY_ITEM_DATA>
<QUALITY_ITEM_DATA_ENTRY GROUP_ID="QIG-04.01" RESULT="UNKNOWN" STUDY_ID="STD-Christiansen-1995">
<DESCRIPTION/>
</QUALITY_ITEM_DATA_ENTRY>
<QUALITY_ITEM_DATA_ENTRY GROUP_ID="QIG-04.01" RESULT="UNKNOWN" STUDY_ID="STD-Christiansen-2002">
<DESCRIPTION/>
</QUALITY_ITEM_DATA_ENTRY>
<QUALITY_ITEM_DATA_ENTRY GROUP_ID="QIG-04.01" RESULT="UNKNOWN" STUDY_ID="STD-Christiansen-2010">
<DESCRIPTION/>
</QUALITY_ITEM_DATA_ENTRY>
<QUALITY_ITEM_DATA_ENTRY GROUP_ID="QIG-04.01" RESULT="UNKNOWN" STUDY_ID="STD-Christiansen-2014">
<DESCRIPTION/>
</QUALITY_ITEM_DATA_ENTRY>
<QUALITY_ITEM_DATA_ENTRY GROUP_ID="QIG-04.01" RESULT="UNKNOWN" STUDY_ID="STD-Coulam-1995">
<DESCRIPTION/>
</QUALITY_ITEM_DATA_ENTRY>
<QUALITY_ITEM_DATA_ENTRY GROUP_ID="QIG-04.01" RESULT="UNKNOWN" STUDY_ID="STD-German-RSA_x002f_IVIG-1994">
<DESCRIPTION/>
</QUALITY_ITEM_DATA_ENTRY>
<QUALITY_ITEM_DATA_ENTRY GROUP_ID="QIG-04.01" RESULT="UNKNOWN" STUDY_ID="STD-German-RSA_x002f_IVIG-Group-199">
<DESCRIPTION/>
</QUALITY_ITEM_DATA_ENTRY>
<QUALITY_ITEM_DATA_ENTRY GROUP_ID="QIG-04.01" RESULT="UNKNOWN" STUDY_ID="STD-Jablonowska-1999">
<DESCRIPTION/>
</QUALITY_ITEM_DATA_ENTRY>
<QUALITY_ITEM_DATA_ENTRY GROUP_ID="QIG-04.01" RESULT="UNKNOWN" STUDY_ID="STD-Mahmoud-2002">
<DESCRIPTION/>
</QUALITY_ITEM_DATA_ENTRY>
<QUALITY_ITEM_DATA_ENTRY GROUP_ID="QIG-04.01" RESULT="UNKNOWN" STUDY_ID="STD-Perino-1997">
<DESCRIPTION/>
</QUALITY_ITEM_DATA_ENTRY>
<QUALITY_ITEM_DATA_ENTRY GROUP_ID="QIG-04.01" RESULT="UNKNOWN" STUDY_ID="STD-Stephenson-1998">
<DESCRIPTION/>
</QUALITY_ITEM_DATA_ENTRY>
<QUALITY_ITEM_DATA_ENTRY GROUP_ID="QIG-04.01" RESULT="UNKNOWN" STUDY_ID="STD-Stephenson-2010">
<DESCRIPTION/>
</QUALITY_ITEM_DATA_ENTRY>
<QUALITY_ITEM_DATA_ENTRY GROUP_ID="QIG-04.01" RESULT="UNKNOWN" STUDY_ID="STD-Triolo-2003">
<DESCRIPTION/>
</QUALITY_ITEM_DATA_ENTRY>
</QUALITY_ITEM_DATA>
</QUALITY_ITEM>
<QUALITY_ITEM CORE_ITEM="YES" ID="QIT-05" LEVEL="GROUP" MODIFIED="2014-06-23 10:57:46 +0200" MODIFIED_BY="[Empty name]" NO="5">
<NAME>Incomplete outcome data (attrition bias)</NAME>
<DESCRIPTION>
<P>Attrition bias due to amount, nature or handling of incomplete outcome data</P>
</DESCRIPTION>
<QUALITY_ITEM_DATA_ENTRY_GROUP ID="QIG-05.01" NO="1">
<NAME>All outcomes</NAME>
</QUALITY_ITEM_DATA_ENTRY_GROUP>
<QUALITY_ITEM_DATA>
<QUALITY_ITEM_DATA_ENTRY GROUP_ID="QIG-05.01" RESULT="UNKNOWN" STUDY_ID="STD-Christiansen-1995">
<DESCRIPTION/>
</QUALITY_ITEM_DATA_ENTRY>
<QUALITY_ITEM_DATA_ENTRY GROUP_ID="QIG-05.01" RESULT="UNKNOWN" STUDY_ID="STD-Christiansen-2002">
<DESCRIPTION/>
</QUALITY_ITEM_DATA_ENTRY>
<QUALITY_ITEM_DATA_ENTRY GROUP_ID="QIG-05.01" RESULT="UNKNOWN" STUDY_ID="STD-Christiansen-2010">
<DESCRIPTION/>
</QUALITY_ITEM_DATA_ENTRY>
<QUALITY_ITEM_DATA_ENTRY GROUP_ID="QIG-05.01" RESULT="UNKNOWN" STUDY_ID="STD-Christiansen-2014">
<DESCRIPTION/>
</QUALITY_ITEM_DATA_ENTRY>
<QUALITY_ITEM_DATA_ENTRY GROUP_ID="QIG-05.01" RESULT="UNKNOWN" STUDY_ID="STD-Coulam-1995">
<DESCRIPTION/>
</QUALITY_ITEM_DATA_ENTRY>
<QUALITY_ITEM_DATA_ENTRY GROUP_ID="QIG-05.01" RESULT="UNKNOWN" STUDY_ID="STD-German-RSA_x002f_IVIG-1994">
<DESCRIPTION/>
</QUALITY_ITEM_DATA_ENTRY>
<QUALITY_ITEM_DATA_ENTRY GROUP_ID="QIG-05.01" RESULT="UNKNOWN" STUDY_ID="STD-German-RSA_x002f_IVIG-Group-199">
<DESCRIPTION/>
</QUALITY_ITEM_DATA_ENTRY>
<QUALITY_ITEM_DATA_ENTRY GROUP_ID="QIG-05.01" RESULT="UNKNOWN" STUDY_ID="STD-Jablonowska-1999">
<DESCRIPTION/>
</QUALITY_ITEM_DATA_ENTRY>
<QUALITY_ITEM_DATA_ENTRY GROUP_ID="QIG-05.01" RESULT="UNKNOWN" STUDY_ID="STD-Mahmoud-2002">
<DESCRIPTION/>
</QUALITY_ITEM_DATA_ENTRY>
<QUALITY_ITEM_DATA_ENTRY GROUP_ID="QIG-05.01" RESULT="UNKNOWN" STUDY_ID="STD-Perino-1997">
<DESCRIPTION/>
</QUALITY_ITEM_DATA_ENTRY>
<QUALITY_ITEM_DATA_ENTRY GROUP_ID="QIG-05.01" RESULT="UNKNOWN" STUDY_ID="STD-Stephenson-1998">
<DESCRIPTION/>
</QUALITY_ITEM_DATA_ENTRY>
<QUALITY_ITEM_DATA_ENTRY GROUP_ID="QIG-05.01" RESULT="UNKNOWN" STUDY_ID="STD-Stephenson-2010">
<DESCRIPTION/>
</QUALITY_ITEM_DATA_ENTRY>
<QUALITY_ITEM_DATA_ENTRY GROUP_ID="QIG-05.01" RESULT="UNKNOWN" STUDY_ID="STD-Triolo-2003">
<DESCRIPTION/>
</QUALITY_ITEM_DATA_ENTRY>
</QUALITY_ITEM_DATA>
</QUALITY_ITEM>
<QUALITY_ITEM CORE_ITEM="YES" ID="QIT-06" LEVEL="STUDY" MODIFIED="2014-06-23 10:57:46 +0200" MODIFIED_BY="[Empty name]" NO="6">
<NAME>Selective reporting (reporting bias)</NAME>
<DESCRIPTION>
<P>Reporting bias due to selective outcome reporting</P>
</DESCRIPTION>
<QUALITY_ITEM_DATA>
<QUALITY_ITEM_DATA_ENTRY RESULT="UNKNOWN" STUDY_ID="STD-Christiansen-1995">
<DESCRIPTION/>
</QUALITY_ITEM_DATA_ENTRY>
<QUALITY_ITEM_DATA_ENTRY RESULT="UNKNOWN" STUDY_ID="STD-Christiansen-2002">
<DESCRIPTION/>
</QUALITY_ITEM_DATA_ENTRY>
<QUALITY_ITEM_DATA_ENTRY RESULT="UNKNOWN" STUDY_ID="STD-Christiansen-2010">
<DESCRIPTION/>
</QUALITY_ITEM_DATA_ENTRY>
<QUALITY_ITEM_DATA_ENTRY RESULT="UNKNOWN" STUDY_ID="STD-Christiansen-2014">
<DESCRIPTION/>
</QUALITY_ITEM_DATA_ENTRY>
<QUALITY_ITEM_DATA_ENTRY RESULT="UNKNOWN" STUDY_ID="STD-Coulam-1995">
<DESCRIPTION/>
</QUALITY_ITEM_DATA_ENTRY>
<QUALITY_ITEM_DATA_ENTRY RESULT="UNKNOWN" STUDY_ID="STD-German-RSA_x002f_IVIG-1994">
<DESCRIPTION/>
</QUALITY_ITEM_DATA_ENTRY>
<QUALITY_ITEM_DATA_ENTRY RESULT="UNKNOWN" STUDY_ID="STD-German-RSA_x002f_IVIG-Group-199">
<DESCRIPTION/>
</QUALITY_ITEM_DATA_ENTRY>
<QUALITY_ITEM_DATA_ENTRY RESULT="UNKNOWN" STUDY_ID="STD-Jablonowska-1999">
<DESCRIPTION/>
</QUALITY_ITEM_DATA_ENTRY>
<QUALITY_ITEM_DATA_ENTRY RESULT="UNKNOWN" STUDY_ID="STD-Mahmoud-2002">
<DESCRIPTION/>
</QUALITY_ITEM_DATA_ENTRY>
<QUALITY_ITEM_DATA_ENTRY RESULT="UNKNOWN" STUDY_ID="STD-Perino-1997">
<DESCRIPTION/>
</QUALITY_ITEM_DATA_ENTRY>
<QUALITY_ITEM_DATA_ENTRY RESULT="UNKNOWN" STUDY_ID="STD-Stephenson-1998">
<DESCRIPTION/>
</QUALITY_ITEM_DATA_ENTRY>
<QUALITY_ITEM_DATA_ENTRY RESULT="UNKNOWN" STUDY_ID="STD-Stephenson-2010">
<DESCRIPTION/>
</QUALITY_ITEM_DATA_ENTRY>
<QUALITY_ITEM_DATA_ENTRY RESULT="UNKNOWN" STUDY_ID="STD-Triolo-2003">
<DESCRIPTION/>
</QUALITY_ITEM_DATA_ENTRY>
</QUALITY_ITEM_DATA>
</QUALITY_ITEM>
<QUALITY_ITEM CORE_ITEM="YES" ID="QIT-07" LEVEL="STUDY" MODIFIED="2014-06-23 10:57:46 +0200" MODIFIED_BY="[Empty name]" NO="7">
<NAME>Other bias</NAME>
<DESCRIPTION>
<P>Bias due to problems not covered elsewhere in the table</P>
</DESCRIPTION>
<QUALITY_ITEM_DATA>
<QUALITY_ITEM_DATA_ENTRY RESULT="UNKNOWN" STUDY_ID="STD-Christiansen-1995">
<DESCRIPTION/>
</QUALITY_ITEM_DATA_ENTRY>
<QUALITY_ITEM_DATA_ENTRY RESULT="UNKNOWN" STUDY_ID="STD-Christiansen-2002">
<DESCRIPTION/>
</QUALITY_ITEM_DATA_ENTRY>
<QUALITY_ITEM_DATA_ENTRY RESULT="UNKNOWN" STUDY_ID="STD-Christiansen-2010">
<DESCRIPTION/>
</QUALITY_ITEM_DATA_ENTRY>
<QUALITY_ITEM_DATA_ENTRY RESULT="UNKNOWN" STUDY_ID="STD-Christiansen-2014">
<DESCRIPTION/>
</QUALITY_ITEM_DATA_ENTRY>
<QUALITY_ITEM_DATA_ENTRY RESULT="UNKNOWN" STUDY_ID="STD-Coulam-1995">
<DESCRIPTION/>
</QUALITY_ITEM_DATA_ENTRY>
<QUALITY_ITEM_DATA_ENTRY RESULT="UNKNOWN" STUDY_ID="STD-German-RSA_x002f_IVIG-1994">
<DESCRIPTION/>
</QUALITY_ITEM_DATA_ENTRY>
<QUALITY_ITEM_DATA_ENTRY RESULT="UNKNOWN" STUDY_ID="STD-German-RSA_x002f_IVIG-Group-199">
<DESCRIPTION/>
</QUALITY_ITEM_DATA_ENTRY>
<QUALITY_ITEM_DATA_ENTRY RESULT="UNKNOWN" STUDY_ID="STD-Jablonowska-1999">
<DESCRIPTION/>
</QUALITY_ITEM_DATA_ENTRY>
<QUALITY_ITEM_DATA_ENTRY RESULT="UNKNOWN" STUDY_ID="STD-Mahmoud-2002">
<DESCRIPTION/>
</QUALITY_ITEM_DATA_ENTRY>
<QUALITY_ITEM_DATA_ENTRY RESULT="UNKNOWN" STUDY_ID="STD-Perino-1997">
<DESCRIPTION/>
</QUALITY_ITEM_DATA_ENTRY>
<QUALITY_ITEM_DATA_ENTRY RESULT="UNKNOWN" STUDY_ID="STD-Stephenson-1998">
<DESCRIPTION/>
</QUALITY_ITEM_DATA_ENTRY>
<QUALITY_ITEM_DATA_ENTRY RESULT="UNKNOWN" STUDY_ID="STD-Stephenson-2010">
<DESCRIPTION/>
</QUALITY_ITEM_DATA_ENTRY>
<QUALITY_ITEM_DATA_ENTRY RESULT="UNKNOWN" STUDY_ID="STD-Triolo-2003">
<DESCRIPTION/>
</QUALITY_ITEM_DATA_ENTRY>
</QUALITY_ITEM_DATA>
</QUALITY_ITEM>
</QUALITY_ITEMS>
<SOF_TABLES/>
<ADDITIONAL_TABLES/>
<ANALYSES_AND_DATA CALCULATED_DATA="YES" MODIFIED="2015-09-25 11:18:29 +0200" MODIFIED_BY="[Empty name]">
<COMPARISON ID="CMP-001" MODIFIED="2014-12-01 12:24:33 +0100" MODIFIED_BY="[Empty name]" NO="1">
<NAME>No live birth</NAME>
<DICH_OUTCOME CHI2="9.852221944634554" CI_END="1.1237221343836177" CI_START="0.7546006246448076" CI_STUDY="95" CI_TOTAL="95" DF="10" EFFECT_MEASURE="RR" EFFECT_SIZE="0.9208482092793983" ESTIMABLE="YES" EVENTS_1="107" EVENTS_2="113" I2="0.0" I2_Q="0.0" ID="CMP-001.01" LOG_CI_END="0.050658935412273134" LOG_CI_START="-0.1222828396337235" LOG_EFFECT_SIZE="-0.03581195211072515" METHOD="MH" MODIFIED="2014-12-01 12:24:33 +0100" MODIFIED_BY="[Empty name]" NO="1" P_CHI2="0.4535528110049819" P_Q="1.0" P_Z="0.4169524057926901" Q="0.0" RANDOM="YES" SCALE="10.0" SORT_BY="YEAR" STUDIES="11" SUBGROUPS="NO" SUBGROUP_TEST="YES" SWAP_EVENTS="NO" TAU2="0.0" TOTALS="YES" TOTAL_1="265" TOTAL_2="266" WEIGHT="99.99999999999997" Z="0.8117198558234563">
<NAME>No live birth</NAME>
<GROUP_LABEL_1>IVIg</GROUP_LABEL_1>
<GROUP_LABEL_2>Control</GROUP_LABEL_2>
<GRAPH_LABEL_1>Favours IVIg</GRAPH_LABEL_1>
<GRAPH_LABEL_2>Favours Control</GRAPH_LABEL_2>
<DICH_DATA CI_END="2.453013419682252" CI_START="0.6478267209164214" EFFECT_SIZE="1.2606060606060605" ESTIMABLE="YES" EVENTS_1="13" EVENTS_2="10" LOG_CI_END="0.38969992410447335" LOG_CI_START="-0.18854114260676294" LOG_EFFECT_SIZE="0.10057939074885523" MODIFIED="2014-07-03 13:05:00 +0200" MODIFIED_BY="[Empty name]" ORDER="44" O_E="0.0" SE="0.33966166492562366" STUDY_ID="STD-German-RSA_x002f_IVIG-1994" TOTAL_1="33" TOTAL_2="32" VAR="0.11537004662004663" WEIGHT="8.945033271476039"/>
<DICH_DATA CI_END="1.3443784332284061" CI_START="0.39343506765765546" EFFECT_SIZE="0.7272727272727273" ESTIMABLE="YES" EVENTS_1="8" EVENTS_2="11" LOG_CI_END="0.12852153681958836" LOG_CI_START="-0.40512693315215126" LOG_EFFECT_SIZE="-0.13830269816628143" MODIFIED="2014-07-03 13:05:06 +0200" MODIFIED_BY="[Empty name]" ORDER="46" O_E="0.0" SE="0.3134677528639294" STUDY_ID="STD-Christiansen-1995" TOTAL_1="17" TOTAL_2="17" VAR="0.09826203208556152" WEIGHT="10.502417705441466"/>
<DICH_DATA CI_END="0.9808098433274355" CI_START="0.34061669129449645" EFFECT_SIZE="0.5779967159277504" ESTIMABLE="YES" EVENTS_1="11" EVENTS_2="21" LOG_CI_END="-0.008415184259859368" LOG_CI_START="-0.4677340740496294" LOG_EFFECT_SIZE="-0.23807462915474437" MODIFIED="2014-07-02 11:49:59 +0200" MODIFIED_BY="[Empty name]" ORDER="45" O_E="0.0" SE="0.2698061895276846" STUDY_ID="STD-Coulam-1995" TOTAL_1="29" TOTAL_2="32" VAR="0.07279537990744887" WEIGHT="14.176571464564322"/>
<DICH_DATA CI_END="5.041049954677581" CI_START="0.5311762379836376" EFFECT_SIZE="1.6363636363636365" ESTIMABLE="YES" EVENTS_1="6" EVENTS_2="4" LOG_CI_END="0.7025210011345052" LOG_CI_START="-0.274761361244343" LOG_EFFECT_SIZE="0.21387981994508107" MODIFIED="2014-07-03 13:05:20 +0200" MODIFIED_BY="[Empty name]" ORDER="47" O_E="0.0" SE="0.5740604972870494" STUDY_ID="STD-Perino-1997" TOTAL_1="22" TOTAL_2="24" VAR="0.3295454545454545" WEIGHT="3.13155254097342"/>
<DICH_DATA CI_END="1.9740442769410849" CI_START="0.5613011085618618" EFFECT_SIZE="1.0526315789473684" ESTIMABLE="YES" EVENTS_1="10" EVENTS_2="9" LOG_CI_END="0.2953568894762398" LOG_CI_START="-0.25080410005393533" LOG_EFFECT_SIZE="0.022276394711152208" MODIFIED="2014-07-03 13:05:31 +0200" MODIFIED_BY="[Empty name]" ORDER="48" O_E="0.0" SE="0.3208176687905252" STUDY_ID="STD-Stephenson-1998" TOTAL_1="19" TOTAL_2="18" VAR="0.10292397660818714" WEIGHT="10.026710389131706"/>
<DICH_DATA CI_END="3.452975650157384" CI_START="0.33751132544958234" EFFECT_SIZE="1.0795454545454546" ESTIMABLE="YES" EVENTS_1="5" EVENTS_2="4" LOG_CI_END="0.538193515783694" LOG_CI_START="-0.4717116495063358" LOG_EFFECT_SIZE="0.03324093313867916" MODIFIED="2014-06-04 13:00:28 +0200" MODIFIED_BY="[Empty name]" ORDER="49" O_E="0.0" SE="0.5932232932025563" STUDY_ID="STD-Jablonowska-1999" TOTAL_1="22" TOTAL_2="19" VAR="0.3519138755980861" WEIGHT="2.932504163963892"/>
<DICH_DATA CI_END="1.5903512591018214" CI_START="0.6287919063646149" EFFECT_SIZE="1.0" ESTIMABLE="YES" EVENTS_1="16" EVENTS_2="16" LOG_CI_END="0.20149305705104092" LOG_CI_START="-0.20149305705104098" LOG_EFFECT_SIZE="0.0" MODIFIED="2014-07-03 13:05:43 +0200" MODIFIED_BY="[Empty name]" ORDER="50" O_E="0.0" SE="0.23671603823699966" STUDY_ID="STD-Christiansen-2002" TOTAL_1="29" TOTAL_2="29" VAR="0.05603448275862069" WEIGHT="18.417032775934587"/>
<DICH_DATA CI_END="6.114000914056584" CI_START="0.21362810822888662" EFFECT_SIZE="1.1428571428571428" ESTIMABLE="YES" EVENTS_1="2" EVENTS_2="2" LOG_CI_END="0.7863254993180552" LOG_CI_START="-0.6703416053626817" LOG_EFFECT_SIZE="0.05799194697768673" MODIFIED="2014-07-02 11:48:28 +0200" MODIFIED_BY="[Empty name]" ORDER="66" O_E="0.0" SE="0.8556534679079243" STUDY_ID="STD-Mahmoud-2002" TOTAL_1="7" TOTAL_2="8" VAR="0.7321428571428572" WEIGHT="1.4095458222119825"/>
<DICH_DATA CI_END="8.571143558981728" CI_START="0.85955239088899" EFFECT_SIZE="2.7142857142857144" ESTIMABLE="YES" EVENTS_1="9" EVENTS_2="3" LOG_CI_END="0.9330387692071146" LOG_CI_START="-0.06572764732997023" LOG_EFFECT_SIZE="0.43365556093857216" MODIFIED="2014-07-03 12:39:42 +0200" MODIFIED_BY="[Empty name]" ORDER="65" O_E="0.0" SE="0.5866803370473809" STUDY_ID="STD-Triolo-2003" TOTAL_1="21" TOTAL_2="19" VAR="0.3441938178780284" WEIGHT="2.998278446458802"/>
<DICH_DATA CI_END="1.4337945612275222" CI_START="0.35950084868707577" EFFECT_SIZE="0.717948717948718" ESTIMABLE="YES" EVENTS_1="8" EVENTS_2="13" LOG_CI_END="0.15648692865613018" LOG_CI_START="-0.44430008002469024" LOG_EFFECT_SIZE="-0.14390657568427997" MODIFIED="2014-07-03 13:05:59 +0200" MODIFIED_BY="[Empty name]" ORDER="51" O_E="0.0" SE="0.35290526284276996" STUDY_ID="STD-Stephenson-2010" TOTAL_1="24" TOTAL_2="28" VAR="0.12454212454212456" WEIGHT="8.286263859253529"/>
<DICH_DATA CI_END="1.4256387666293069" CI_START="0.5741946161044875" EFFECT_SIZE="0.9047619047619048" ESTIMABLE="YES" EVENTS_1="19" EVENTS_2="20" LOG_CI_END="0.15400949638996564" LOG_CI_START="-0.24094088395214627" LOG_EFFECT_SIZE="-0.0434656937810903" MODIFIED="2014-07-03 13:06:05 +0200" MODIFIED_BY="[Empty name]" ORDER="52" O_E="0.0" SE="0.23199580844886963" STUDY_ID="STD-Christiansen-2014" TOTAL_1="42" TOTAL_2="40" VAR="0.05382205513784461" WEIGHT="19.17408956059024"/>
</DICH_OUTCOME>
</COMPARISON>
<COMPARISON ID="CMP-002" MODIFIED="2015-09-25 11:00:11 +0200" MODIFIED_BY="[Empty name]" NO="2">
<NAME>Women experiencing SAE</NAME>
<DICH_OUTCOME CHI2="3.3364262909869664" CI_END="1.6668053387277255" CI_START="0.6694621066029023" CI_STUDY="95" CI_TOTAL="95" DF="5" EFFECT_MEASURE="RR" EFFECT_SIZE="1.0563441737244672" ESTIMABLE="YES" EVENTS_1="29" EVENTS_2="27" I2="0.0" I2_Q="0.0" ID="CMP-002.01" LOG_CI_END="0.22188488281972468" LOG_CI_START="-0.17427400021881917" LOG_EFFECT_SIZE="0.023805441300452777" METHOD="MH" MODIFIED="2015-09-25 11:00:11 +0200" MODIFIED_BY="[Empty name]" NO="1" P_CHI2="0.6482696932352329" P_Q="1.0" P_Z="0.8137811116043862" Q="0.0" RANDOM="YES" SCALE="50.0" SORT_BY="YEAR" STUDIES="8" SUBGROUPS="NO" SUBGROUP_TEST="YES" SWAP_EVENTS="NO" TAU2="0.0" TOTALS="YES" TOTAL_1="193" TOTAL_2="188" WEIGHT="99.99999999999997" Z="0.23555098513557876">
<NAME>Women with SAE</NAME>
<GROUP_LABEL_1>IvIg</GROUP_LABEL_1>
<GROUP_LABEL_2>Placebo</GROUP_LABEL_2>
<GRAPH_LABEL_1>Favours IvIg</GRAPH_LABEL_1>
<GRAPH_LABEL_2>Favours Placebo</GRAPH_LABEL_2>
<DICH_DATA CI_END="0.0" CI_START="0.0" EFFECT_SIZE="0.0" ESTIMABLE="NO" EVENTS_1="0" EVENTS_2="0" LOG_CI_END="0.0" LOG_CI_START="0.0" LOG_EFFECT_SIZE="0.0" MODIFIED="2015-09-25 10:59:51 +0200" MODIFIED_BY="[Empty name]" ORDER="163" O_E="0.0" SE="0.0" STUDY_ID="STD-German-RSA_x002f_IVIG-1994" TOTAL_1="33" TOTAL_2="32" VAR="0.0" WEIGHT="0.0"/>
<DICH_DATA CI_END="26.039968158429385" CI_START="0.3456225424410365" EFFECT_SIZE="3.0" ESTIMABLE="YES" EVENTS_1="3" EVENTS_2="1" LOG_CI_END="1.4156404488428953" LOG_CI_START="-0.4613979394035703" LOG_EFFECT_SIZE="0.47712125471966244" MODIFIED="2014-06-12 14:42:51 +0200" MODIFIED_BY="[Empty name]" ORDER="52" O_E="0.0" SE="1.1025816407458469" STUDY_ID="STD-Christiansen-1995" TOTAL_1="17" TOTAL_2="17" VAR="1.2156862745098038" WEIGHT="4.454433581164815"/>
<DICH_DATA CI_END="1.9577528074341715" CI_START="0.4923844003636671" EFFECT_SIZE="0.9818181818181818" ESTIMABLE="YES" EVENTS_1="9" EVENTS_2="10" LOG_CI_END="0.2917578554219268" LOG_CI_START="-0.30769571476447743" LOG_EFFECT_SIZE="-0.00796892967127534" MODIFIED="2014-06-19 13:22:41 +0200" MODIFIED_BY="[Empty name]" ORDER="56" O_E="0.0" SE="0.35212199447052295" STUDY_ID="STD-Perino-1997" TOTAL_1="22" TOTAL_2="24" VAR="0.12398989898989901" WEIGHT="43.67447517461704"/>
<DICH_DATA CI_END="0.0" CI_START="0.0" EFFECT_SIZE="0.0" ESTIMABLE="NO" EVENTS_1="0" EVENTS_2="0" LOG_CI_END="0.0" LOG_CI_START="0.0" LOG_EFFECT_SIZE="0.0" MODIFIED="2015-09-25 11:00:11 +0200" MODIFIED_BY="[Empty name]" ORDER="164" O_E="0.0" SE="0.0" STUDY_ID="STD-Jablonowska-1999" TOTAL_1="22" TOTAL_2="19" VAR="0.0" WEIGHT="0.0"/>
<DICH_DATA CI_END="5.339116807338328" CI_START="0.57359674090493" EFFECT_SIZE="1.75" ESTIMABLE="YES" EVENTS_1="7" EVENTS_2="4" LOG_CI_END="0.7274694223052893" LOG_CI_START="-0.24139332493270046" LOG_EFFECT_SIZE="0.24303804868629444" MODIFIED="2014-09-16 12:30:49 +0200" MODIFIED_BY="[Empty name]" ORDER="47" O_E="0.0" SE="0.5691147736755421" STUDY_ID="STD-Christiansen-2002" TOTAL_1="29" TOTAL_2="29" VAR="0.3238916256157635" WEIGHT="16.719153374350363"/>
<DICH_DATA CI_END="20.13131238160811" CI_START="0.259520576546785" EFFECT_SIZE="2.2857142857142856" ESTIMABLE="YES" EVENTS_1="2" EVENTS_2="1" LOG_CI_END="1.303872087929489" LOG_CI_START="-0.585828202646153" LOG_EFFECT_SIZE="0.3590219426416679" MODIFIED="2014-07-01 09:42:46 +0200" MODIFIED_BY="[Empty name]" ORDER="67" O_E="0.0" SE="1.1100193048514324" STUDY_ID="STD-Mahmoud-2002" TOTAL_1="7" TOTAL_2="8" VAR="1.2321428571428572" WEIGHT="4.394939867520385"/>
<DICH_DATA CI_END="13.482091688489398" CI_START="0.060717144136267914" EFFECT_SIZE="0.9047619047619048" ESTIMABLE="YES" EVENTS_1="1" EVENTS_2="1" LOG_CI_END="1.1297572763459856" LOG_CI_START="-1.2166886639081658" LOG_EFFECT_SIZE="-0.0434656937810903" MODIFIED="2014-07-01 09:46:37 +0200" MODIFIED_BY="[Empty name]" ORDER="71" O_E="0.0" SE="1.3783139604000185" STUDY_ID="STD-Triolo-2003" TOTAL_1="21" TOTAL_2="19" VAR="1.899749373433584" WEIGHT="2.850477984656609"/>
<DICH_DATA CI_END="1.5807752968137911" CI_START="0.28115599057011204" EFFECT_SIZE="0.6666666666666666" ESTIMABLE="YES" EVENTS_1="7" EVENTS_2="10" LOG_CI_END="0.1988701404638947" LOG_CI_START="-0.5510526585752573" LOG_EFFECT_SIZE="-0.17609125905568127" MODIFIED="2014-07-01 15:24:42 +0200" MODIFIED_BY="[Empty name]" ORDER="87" O_E="0.0" SE="0.44050836433332236" STUDY_ID="STD-Christiansen-2014" TOTAL_1="42" TOTAL_2="40" VAR="0.19404761904761905" WEIGHT="27.906520017690788"/>
</DICH_OUTCOME>
</COMPARISON>
<COMPARISON ID="CMP-003" MODIFIED="2015-09-25 11:02:18 +0200" MODIFIED_BY="[Empty name]" NO="3">
<NAME>Babies experiencing SAE</NAME>
<DICH_OUTCOME CHI2="5.528222871290259" CI_END="2.269187629967397" CI_START="0.6597009761291048" CI_STUDY="95" CI_TOTAL="95" DF="7" EFFECT_MEASURE="RR" EFFECT_SIZE="1.2235135040160292" ESTIMABLE="YES" EVENTS_1="20" EVENTS_2="17" I2="0.0" I2_Q="0.0" ID="CMP-003.01" LOG_CI_END="0.35587040742767984" LOG_CI_START="-0.18065287331355928" LOG_EFFECT_SIZE="0.0876087670570603" METHOD="MH" MODIFIED="2015-09-25 11:02:18 +0200" MODIFIED_BY="[Empty name]" NO="1" P_CHI2="0.5957819778089588" P_Q="1.0" P_Z="0.5221178867394148" Q="0.0" RANDOM="YES" SCALE="100.0" SORT_BY="YEAR" STUDIES="9" SUBGROUPS="NO" SUBGROUP_TEST="YES" SWAP_EVENTS="NO" TAU2="0.0" TOTALS="YES" TOTAL_1="146" TOTAL_2="140" WEIGHT="99.99999999999999" Z="0.6400841653117815">
<NAME>Babies with SAE</NAME>
<GROUP_LABEL_1>IVIg</GROUP_LABEL_1>
<GROUP_LABEL_2>Control</GROUP_LABEL_2>
<GRAPH_LABEL_1>Favours IVIg</GRAPH_LABEL_1>
<GRAPH_LABEL_2>Favours Control</GRAPH_LABEL_2>
<DICH_DATA CI_END="2.1522153308282594" CI_START="0.032016429310296794" EFFECT_SIZE="0.2625" ESTIMABLE="YES" EVENTS_1="1" EVENTS_2="4" LOG_CI_END="0.3328857206709857" LOG_CI_START="-1.4946271051870343" LOG_EFFECT_SIZE="-0.5808706922580243" MODIFIED="2014-07-03 13:30:58 +0200" MODIFIED_BY="[Empty name]" ORDER="124" O_E="0.0" SE="1.0734900802433864" STUDY_ID="STD-German-RSA_x002f_IVIG-1994" TOTAL_1="20" TOTAL_2="21" VAR="1.1523809523809523" WEIGHT="8.618987996801337"/>
<DICH_DATA CI_END="60.28038298348208" CI_START="0.16543191458666834" EFFECT_SIZE="3.1578947368421053" ESTIMABLE="YES" EVENTS_1="2" EVENTS_2="0" LOG_CI_END="1.7801760028842093" LOG_CI_START="-0.7813807040225802" LOG_EFFECT_SIZE="0.49939764943081466" MODIFIED="2014-07-03 13:31:18 +0200" MODIFIED_BY="[Empty name]" ORDER="126" O_E="0.0" SE="1.5046710895472464" STUDY_ID="STD-Coulam-1995" TOTAL_1="18" TOTAL_2="11" VAR="2.264035087719298" WEIGHT="4.387015753505568"/>
<DICH_DATA CI_END="11.640655854002365" CI_START="0.1527214445710574" EFFECT_SIZE="1.3333333333333333" ESTIMABLE="YES" EVENTS_1="2" EVENTS_2="1" LOG_CI_END="1.0659774498800214" LOG_CI_START="-0.8160999766634216" LOG_EFFECT_SIZE="0.12493873660829993" MODIFIED="2014-07-03 13:31:07 +0200" MODIFIED_BY="[Empty name]" ORDER="125" O_E="0.0" SE="1.1055415967851332" STUDY_ID="STD-Christiansen-1995" TOTAL_1="9" TOTAL_2="6" VAR="1.222222222222222" WEIGHT="8.126474396984117"/>
<DICH_DATA CI_END="6.375668396271893" CI_START="0.42549307767517736" EFFECT_SIZE="1.6470588235294117" ESTIMABLE="YES" EVENTS_1="4" EVENTS_2="3" LOG_CI_END="0.804525720964222" LOG_CI_START="-0.37110750103633144" LOG_EFFECT_SIZE="0.21670910996394527" MODIFIED="2014-07-03 13:31:29 +0200" MODIFIED_BY="[Empty name]" ORDER="127" O_E="0.0" SE="0.6905727740814294" STUDY_ID="STD-Perino-1997" TOTAL_1="17" TOTAL_2="21" VAR="0.4768907563025209" WEIGHT="20.827322536763994"/>
<DICH_DATA CI_END="0.0" CI_START="0.0" EFFECT_SIZE="0.0" ESTIMABLE="NO" EVENTS_1="0" EVENTS_2="0" LOG_CI_END="0.0" LOG_CI_START="0.0" LOG_EFFECT_SIZE="0.0" MODIFIED="2015-09-25 11:02:18 +0200" MODIFIED_BY="[Empty name]" ORDER="165" O_E="0.0" SE="0.0" STUDY_ID="STD-Jablonowska-1999" TOTAL_1="17" TOTAL_2="15" VAR="0.0" WEIGHT="0.0"/>
<DICH_DATA CI_END="6.336261118415285" CI_START="0.63128711478993" EFFECT_SIZE="2.0" ESTIMABLE="YES" EVENTS_1="6" EVENTS_2="3" LOG_CI_END="0.8018330663008477" LOG_CI_START="-0.19977307497288524" LOG_EFFECT_SIZE="0.3010299956639812" MODIFIED="2014-09-16 12:28:31 +0200" MODIFIED_BY="[Empty name]" ORDER="128" O_E="0.0" SE="0.5883484054145521" STUDY_ID="STD-Christiansen-2002" TOTAL_1="13" TOTAL_2="13" VAR="0.34615384615384615" WEIGHT="28.693477500462436"/>
<DICH_DATA CI_END="88.67310627997992" CI_START="0.17356482918038332" EFFECT_SIZE="3.923076923076923" ESTIMABLE="YES" EVENTS_1="1" EVENTS_2="0" LOG_CI_END="1.9477919223660054" LOG_CI_START="-0.7605382747838063" LOG_EFFECT_SIZE="0.5936268237910995" MODIFIED="2014-07-03 13:31:52 +0200" MODIFIED_BY="[Empty name]" ORDER="129" O_E="0.0" SE="1.5908865642564918" STUDY_ID="STD-Triolo-2003" TOTAL_1="12" TOTAL_2="16" VAR="2.530920060331825" WEIGHT="3.9244058917497795"/>
<DICH_DATA CI_END="2.8744540526052806" CI_START="0.03865468331643874" EFFECT_SIZE="0.3333333333333333" ESTIMABLE="YES" EVENTS_1="1" EVENTS_2="3" LOG_CI_END="0.4585553709539996" LOG_CI_START="-1.4127978803933248" LOG_EFFECT_SIZE="-0.47712125471966244" MODIFIED="2014-07-03 13:32:05 +0200" MODIFIED_BY="[Empty name]" ORDER="130" O_E="0.0" SE="1.0992421631894098" STUDY_ID="STD-Stephenson-2010" TOTAL_1="16" TOTAL_2="16" VAR="1.2083333333333333" WEIGHT="8.219882148673591"/>
<DICH_DATA CI_END="3.8797035958373796" CI_START="0.19734110637252195" EFFECT_SIZE="0.875" ESTIMABLE="YES" EVENTS_1="3" EVENTS_2="3" LOG_CI_END="0.5887985473443651" LOG_CI_START="-0.7047824412997384" LOG_EFFECT_SIZE="-0.057991946977686754" MODIFIED="2014-07-18 10:57:59 +0200" MODIFIED_BY="[Empty name]" ORDER="131" O_E="0.0" SE="0.7598558760587117" STUDY_ID="STD-Christiansen-2014" TOTAL_1="24" TOTAL_2="21" VAR="0.5773809523809523" WEIGHT="17.202433775059163"/>
</DICH_OUTCOME>
</COMPARISON>
<COMPARISON ID="CMP-004" MODIFIED="2014-10-20 12:18:22 +0200" MODIFIED_BY="[Empty name]" NO="4">
<NAME>Women experiencing AE</NAME>
<DICH_OUTCOME CHI2="13.521205584358889" CI_END="2.686167641495424" CI_START="0.8912067031140638" CI_STUDY="95" CI_TOTAL="95" DF="8" EFFECT_MEASURE="RR" EFFECT_SIZE="1.5472332105370599" ESTIMABLE="YES" EVENTS_1="68" EVENTS_2="42" I2="40.83367825385134" I2_Q="0.0" ID="CMP-004.01" LOG_CI_END="0.4291331131370448" LOG_CI_START="-0.05002155565946033" LOG_EFFECT_SIZE="0.18955577873879226" METHOD="MH" MODIFIED="2014-10-20 12:18:22 +0200" MODIFIED_BY="[Empty name]" NO="1" P_CHI2="0.09513072934030753" P_Q="1.0" P_Z="0.1209636604350726" Q="0.0" RANDOM="YES" SCALE="50.0" SORT_BY="YEAR" STUDIES="9" SUBGROUPS="NO" SUBGROUP_TEST="YES" SWAP_EVENTS="NO" TAU2="0.23525402096636777" TOTALS="YES" TOTAL_1="229" TOTAL_2="222" WEIGHT="100.0" Z="1.5507414352139397">
<NAME>Women with AE</NAME>
<GROUP_LABEL_1>IvIg</GROUP_LABEL_1>
<GROUP_LABEL_2>Placebo</GROUP_LABEL_2>
<GRAPH_LABEL_1>Favours IvIg</GRAPH_LABEL_1>
<GRAPH_LABEL_2>Favours Placebo</GRAPH_LABEL_2>
<DICH_DATA CI_END="1.4718813199386904" CI_START="0.31711538899015695" EFFECT_SIZE="0.6831955922865014" ESTIMABLE="YES" EVENTS_1="8" EVENTS_2="11" LOG_CI_END="0.1678727935791688" LOG_CI_START="-0.49878268199896125" LOG_EFFECT_SIZE="-0.16545494420989623" MODIFIED="2014-06-04 13:15:12 +0200" MODIFIED_BY="[Empty name]" ORDER="54" O_E="0.0" SE="0.3915967263524193" STUDY_ID="STD-German-RSA_x002f_IVIG-1994" TOTAL_1="33" TOTAL_2="31" VAR="0.15334799608993158" WEIGHT="20.3855109817889"/>
<DICH_DATA CI_END="21.180618759373996" CI_START="1.428192459515005" EFFECT_SIZE="5.5" ESTIMABLE="YES" EVENTS_1="11" EVENTS_2="2" LOG_CI_END="1.3259386432056748" LOG_CI_START="0.154786735782813" LOG_EFFECT_SIZE="0.7403626894942439" MODIFIED="2014-06-02 12:09:19 +0200" MODIFIED_BY="[Empty name]" ORDER="55" O_E="0.0" SE="0.6879404277156282" STUDY_ID="STD-Christiansen-1995" TOTAL_1="17" TOTAL_2="17" VAR="0.4732620320855615" WEIGHT="11.18090500860662"/>
<DICH_DATA CI_END="16.408115276008967" CI_START="0.07253012455173152" EFFECT_SIZE="1.0909090909090908" ESTIMABLE="YES" EVENTS_1="1" EVENTS_2="1" LOG_CI_END="1.2150586985279554" LOG_CI_START="-1.1394815767491557" LOG_EFFECT_SIZE="0.037788560889399754" MODIFIED="2014-06-19 13:23:26 +0200" MODIFIED_BY="[Empty name]" ORDER="56" O_E="0.0" SE="1.3830686128601097" STUDY_ID="STD-Perino-1997" TOTAL_1="22" TOTAL_2="24" VAR="1.9128787878787878" WEIGHT="3.687784411479347"/>
<DICH_DATA CI_END="4.818388771820756" CI_START="0.04682581889604179" EFFECT_SIZE="0.475" ESTIMABLE="YES" EVENTS_1="1" EVENTS_2="2" LOG_CI_END="0.6829018381373769" LOG_CI_START="-1.3295146188876439" LOG_EFFECT_SIZE="-0.3233063903751334" MODIFIED="2014-07-02 10:22:57 +0200" MODIFIED_BY="[Empty name]" ORDER="57" O_E="0.0" SE="1.1821033884786185" STUDY_ID="STD-Stephenson-1998" TOTAL_1="20" TOTAL_2="19" VAR="1.3973684210526316" WEIGHT="4.852224545223004"/>
<DICH_DATA CI_END="5.9840390035754005" CI_START="0.49857146195029356" EFFECT_SIZE="1.7272727272727273" ESTIMABLE="YES" EVENTS_1="6" EVENTS_2="3" LOG_CI_END="0.7769944155686989" LOG_CI_START="-0.302272583979491" LOG_EFFECT_SIZE="0.23736091579460392" MODIFIED="2014-07-02 10:27:22 +0200" MODIFIED_BY="[Empty name]" ORDER="58" O_E="0.0" SE="0.6339667779924166" STUDY_ID="STD-Jablonowska-1999" TOTAL_1="22" TOTAL_2="19" VAR="0.4019138755980861" WEIGHT="12.432909330429771"/>
<DICH_DATA CI_END="27.179863114101853" CI_START="0.33112749546301024" EFFECT_SIZE="3.0" ESTIMABLE="YES" EVENTS_1="3" EVENTS_2="1" LOG_CI_END="1.4342472651654263" LOG_CI_START="-0.48000475572610146" LOG_EFFECT_SIZE="0.47712125471966244" MODIFIED="2014-09-16 12:22:08 +0200" MODIFIED_BY="[Empty name]" ORDER="59" O_E="0.0" SE="1.124441112772009" STUDY_ID="STD-Christiansen-2002" TOTAL_1="29" TOTAL_2="29" VAR="1.2643678160919538" WEIGHT="5.282565571188346"/>
<DICH_DATA CI_END="3.563061681864509" CI_START="0.009277934032949613" EFFECT_SIZE="0.18181818181818182" ESTIMABLE="YES" EVENTS_1="0" EVENTS_2="2" LOG_CI_END="0.5518233406955336" LOG_CI_START="-2.0325487196840215" LOG_EFFECT_SIZE="-0.7403626894942439" MODIFIED="2014-07-01 09:47:29 +0200" MODIFIED_BY="[Empty name]" ORDER="73" O_E="0.0" SE="1.5180729411149698" STUDY_ID="STD-Triolo-2003" TOTAL_1="21" TOTAL_2="19" VAR="2.3045454545454547" WEIGHT="3.1190850941687405"/>
<DICH_DATA CI_END="19.4543754332408" CI_START="1.1333773944086594" EFFECT_SIZE="4.695652173913044" ESTIMABLE="YES" EVENTS_1="9" EVENTS_2="2" LOG_CI_END="1.289017292695602" LOG_CI_START="0.054374546243111554" LOG_EFFECT_SIZE="0.6716959194693569" MODIFIED="2014-07-01 15:26:02 +0200" MODIFIED_BY="[Empty name]" ORDER="60" O_E="0.0" SE="0.7252352608463541" STUDY_ID="STD-Stephenson-2010" TOTAL_1="23" TOTAL_2="24" VAR="0.5259661835748793" WEIGHT="10.406779324808712"/>
<DICH_DATA CI_END="2.2843970655808077" CI_START="1.0306252867707184" EFFECT_SIZE="1.5343915343915344" ESTIMABLE="YES" EVENTS_1="29" EVENTS_2="18" LOG_CI_END="0.358771593620697" LOG_CI_START="0.013100793830726928" LOG_EFFECT_SIZE="0.18593619372571196" MODIFIED="2014-07-18 10:58:38 +0200" MODIFIED_BY="[Empty name]" ORDER="124" O_E="0.0" SE="0.2030487388946836" STUDY_ID="STD-Christiansen-2014" TOTAL_1="42" TOTAL_2="40" VAR="0.0412287903667214" WEIGHT="28.652235732306558"/>
</DICH_OUTCOME>
</COMPARISON>
<COMPARISON ID="CMP-005" MODIFIED="2014-09-04 10:46:24 +0200" MODIFIED_BY="[Empty name]" NO="5">
<NAME>Women who gives live birth prematurely</NAME>
<DICH_OUTCOME CHI2="4.595108928731727" CI_END="1.7132405151644887" CI_START="0.37022247941246517" CI_STUDY="95" CI_TOTAL="95" DF="9" EFFECT_MEASURE="RR" EFFECT_SIZE="0.7964170712347182" ESTIMABLE="YES" EVENTS_1="12" EVENTS_2="15" I2="0.0" I2_Q="0.0" ID="CMP-005.01" LOG_CI_END="0.2338183361566573" LOG_CI_START="-0.43153721500398046" LOG_EFFECT_SIZE="-0.09885943942366157" METHOD="MH" MODIFIED="2014-09-04 10:46:24 +0200" MODIFIED_BY="[Empty name]" NO="1" P_CHI2="0.8680804395556366" P_Q="1.0" P_Z="0.560278248031864" Q="0.0" RANDOM="YES" SCALE="100.0" SORT_BY="YEAR" STUDIES="10" SUBGROUPS="NO" SUBGROUP_TEST="YES" SWAP_EVENTS="NO" TAU2="0.0" TOTALS="YES" TOTAL_1="141" TOTAL_2="143" WEIGHT="99.99999999999999" Z="0.5824282685075725">
<NAME>Women with premature live birth</NAME>
<GROUP_LABEL_1>IvIg</GROUP_LABEL_1>
<GROUP_LABEL_2>Placebo</GROUP_LABEL_2>
<GRAPH_LABEL_1>Favours IvIg</GRAPH_LABEL_1>
<GRAPH_LABEL_2>Favours Placebo</GRAPH_LABEL_2>
<DICH_DATA CI_END="5.612438628376065" CI_START="0.053898139477300114" EFFECT_SIZE="0.55" ESTIMABLE="YES" EVENTS_1="1" EVENTS_2="2" LOG_CI_END="0.749151605057554" LOG_CI_START="-1.2684262260690662" LOG_EFFECT_SIZE="-0.2596373105057561" MODIFIED="2014-06-04 13:17:29 +0200" MODIFIED_BY="[Empty name]" ORDER="41" O_E="0.0" SE="1.1851352051751118" STUDY_ID="STD-German-RSA_x002f_IVIG-1994" TOTAL_1="20" TOTAL_2="22" VAR="1.4045454545454545" WEIGHT="10.875443454015516"/>
<DICH_DATA CI_END="11.640655854002365" CI_START="0.1527214445710574" EFFECT_SIZE="1.3333333333333333" ESTIMABLE="YES" EVENTS_1="2" EVENTS_2="1" LOG_CI_END="1.0659774498800214" LOG_CI_START="-0.8160999766634216" LOG_EFFECT_SIZE="0.12493873660829993" MODIFIED="2014-06-12 14:44:36 +0200" MODIFIED_BY="[Empty name]" ORDER="39" O_E="0.0" SE="1.1055415967851332" STUDY_ID="STD-Christiansen-1995" TOTAL_1="9" TOTAL_2="6" VAR="1.222222222222222" WEIGHT="12.497772002321136"/>
<DICH_DATA CI_END="25.152951119452855" CI_START="0.2484797895212526" EFFECT_SIZE="2.5" ESTIMABLE="YES" EVENTS_1="2" EVENTS_2="1" LOG_CI_END="1.4005889468354664" LOG_CI_START="-0.6047089294913911" LOG_EFFECT_SIZE="0.3979400086720376" MODIFIED="2014-06-19 13:23:43 +0200" MODIFIED_BY="[Empty name]" ORDER="42" O_E="0.0" SE="1.1779218989389746" STUDY_ID="STD-Perino-1997" TOTAL_1="16" TOTAL_2="20" VAR="1.3875" WEIGHT="11.009048410453055"/>
<DICH_DATA CI_END="13.867772482168174" CI_START="0.07210963413813187" EFFECT_SIZE="1.0" ESTIMABLE="YES" EVENTS_1="1" EVENTS_2="1" LOG_CI_END="1.1420067079086855" LOG_CI_START="-1.1420067079086855" LOG_EFFECT_SIZE="0.0" MODIFIED="2014-05-23 13:17:43 +0200" MODIFIED_BY="[Empty name]" ORDER="43" O_E="0.0" SE="1.3416407864998738" STUDY_ID="STD-Stephenson-1998" TOTAL_1="10" TOTAL_2="10" VAR="1.7999999999999998" WEIGHT="8.486141483057562"/>
<DICH_DATA CI_END="85.83246253101137" CI_START="0.23013538045254459" EFFECT_SIZE="4.444444444444445" ESTIMABLE="YES" EVENTS_1="2" EVENTS_2="0" LOG_CI_END="1.9336515726005183" LOG_CI_START="-0.6380166088232434" LOG_EFFECT_SIZE="0.6478174818886375" MODIFIED="2014-07-02 10:27:55 +0200" MODIFIED_BY="[Empty name]" ORDER="40" O_E="0.0" SE="1.510610619731122" STUDY_ID="STD-Jablonowska-1999" TOTAL_1="17" TOTAL_2="15" VAR="2.2819444444444446" WEIGHT="6.693876665881071"/>
<DICH_DATA CI_END="3.969033467518825" CI_START="0.013717305457360999" EFFECT_SIZE="0.23333333333333334" ESTIMABLE="YES" EVENTS_1="0" EVENTS_2="2" LOG_CI_END="0.5986847609624592" LOG_CI_START="-1.8627311903732706" LOG_EFFECT_SIZE="-0.6320232147054056" MODIFIED="2014-07-01 09:43:48 +0200" MODIFIED_BY="[Empty name]" ORDER="68" O_E="0.0" SE="1.445847914020071" STUDY_ID="STD-Mahmoud-2002" TOTAL_1="5" TOTAL_2="6" VAR="2.0904761904761906" WEIGHT="7.306973759899221"/>
<DICH_DATA CI_END="4.859224655508554" CI_START="0.05144853710696271" EFFECT_SIZE="0.5" ESTIMABLE="YES" EVENTS_1="1" EVENTS_2="2" LOG_CI_END="0.6865669781723437" LOG_CI_START="-1.288626969500306" LOG_EFFECT_SIZE="-0.3010299956639812" MODIFIED="2014-07-18 10:59:42 +0200" MODIFIED_BY="[Empty name]" ORDER="123" O_E="0.0" SE="1.1602387022306428" STUDY_ID="STD-Christiansen-2002" TOTAL_1="13" TOTAL_2="13" VAR="1.3461538461538463" WEIGHT="11.347183468774109"/>
<DICH_DATA CI_END="19.230964004752273" CI_START="0.09244350815374937" EFFECT_SIZE="1.3333333333333333" ESTIMABLE="YES" EVENTS_1="1" EVENTS_2="1" LOG_CI_END="1.2840010549847605" LOG_CI_START="-1.0341235817681607" LOG_EFFECT_SIZE="0.12493873660829993" MODIFIED="2014-07-01 09:48:01 +0200" MODIFIED_BY="[Empty name]" ORDER="74" O_E="0.0" SE="1.3616778865306827" STUDY_ID="STD-Triolo-2003" TOTAL_1="12" TOTAL_2="16" VAR="1.8541666666666667" WEIGHT="8.238231731867115"/>
<DICH_DATA CI_END="2.6848004915933457" CI_START="0.03637374557468292" EFFECT_SIZE="0.3125" ESTIMABLE="YES" EVENTS_1="1" EVENTS_2="3" LOG_CI_END="0.4289120186689645" LOG_CI_START="-1.4392119753087764" LOG_EFFECT_SIZE="-0.5051499783199059" MODIFIED="2014-05-23 13:17:55 +0200" MODIFIED_BY="[Empty name]" ORDER="44" O_E="0.0" SE="1.0973452814254347" STUDY_ID="STD-Stephenson-2010" TOTAL_1="16" TOTAL_2="15" VAR="1.2041666666666666" WEIGHT="12.685166507546253"/>
<DICH_DATA CI_END="4.443964132619382" CI_START="0.04253767833917555" EFFECT_SIZE="0.43478260869565216" ESTIMABLE="YES" EVENTS_1="1" EVENTS_2="2" LOG_CI_END="0.6477705450779336" LOG_CI_START="-1.3712262171131193" LOG_EFFECT_SIZE="-0.3617278360175929" MODIFIED="2014-07-18 11:00:10 +0200" MODIFIED_BY="[Empty name]" ORDER="124" O_E="0.0" SE="1.1859686923061816" STUDY_ID="STD-Christiansen-2014" TOTAL_1="23" TOTAL_2="20" VAR="1.4065217391304348" WEIGHT="10.860162516184948"/>
</DICH_OUTCOME>
</COMPARISON>
<COMPARISON ID="CMP-006" MODIFIED="2014-09-04 10:46:40 +0200" MODIFIED_BY="[Empty name]" NO="6">
<NAME>Babies with low weight</NAME>
<DICH_OUTCOME CHI2="1.2644597692378443" CI_END="2.283767004522192" CI_START="0.4356521811039771" CI_STUDY="95" CI_TOTAL="95" DF="5" EFFECT_MEASURE="RR" EFFECT_SIZE="0.9974608145954353" ESTIMABLE="YES" EVENTS_1="10" EVENTS_2="10" I2="0.0" I2_Q="0.0" ID="CMP-006.01" LOG_CI_END="0.35865179405196224" LOG_CI_START="-0.3608601073178427" LOG_EFFECT_SIZE="-0.0011041566329401738" METHOD="MH" MODIFIED="2014-09-04 10:46:40 +0200" MODIFIED_BY="[Empty name]" NO="1" P_CHI2="0.9385459057623167" P_Q="1.0" P_Z="0.9952003647668165" Q="0.0" RANDOM="YES" SCALE="10.0" SORT_BY="YEAR" STUDIES="7" SUBGROUPS="NO" SUBGROUP_TEST="YES" SWAP_EVENTS="NO" TAU2="0.0" TOTALS="YES" TOTAL_1="110" TOTAL_2="108" WEIGHT="100.0" Z="0.0060154869703579585">
<NAME>Low weight babies</NAME>
<GROUP_LABEL_1>IvIg</GROUP_LABEL_1>
<GROUP_LABEL_2>Placebo</GROUP_LABEL_2>
<GRAPH_LABEL_1>Favours IvIg</GRAPH_LABEL_1>
<GRAPH_LABEL_2>Favours Placebo</GRAPH_LABEL_2>
<DICH_DATA CI_END="5.612438628376065" CI_START="0.053898139477300114" EFFECT_SIZE="0.55" ESTIMABLE="YES" EVENTS_1="1" EVENTS_2="2" LOG_CI_END="0.749151605057554" LOG_CI_START="-1.2684262260690662" LOG_EFFECT_SIZE="-0.2596373105057561" MODIFIED="2014-06-04 13:35:44 +0200" MODIFIED_BY="[Empty name]" ORDER="61" O_E="0.0" SE="1.1851352051751118" STUDY_ID="STD-German-RSA_x002f_IVIG-1994" TOTAL_1="20" TOTAL_2="22" VAR="1.4045454545454545" WEIGHT="12.717898931053632"/>
<DICH_DATA CI_END="11.640655854002365" CI_START="0.1527214445710574" EFFECT_SIZE="1.3333333333333333" ESTIMABLE="YES" EVENTS_1="2" EVENTS_2="1" LOG_CI_END="1.0659774498800214" LOG_CI_START="-0.8160999766634216" LOG_EFFECT_SIZE="0.12493873660829993" MODIFIED="2014-09-02 10:32:12 +0200" MODIFIED_BY="[Empty name]" ORDER="62" O_E="0.0" SE="1.1055415967851332" STUDY_ID="STD-Christiansen-1995" TOTAL_1="9" TOTAL_2="6" VAR="1.222222222222222" WEIGHT="14.61507311043808"/>
<DICH_DATA CI_END="5.356470483838513" CI_START="0.2848800458618246" EFFECT_SIZE="1.2352941176470589" ESTIMABLE="YES" EVENTS_1="3" EVENTS_2="3" LOG_CI_END="0.7288787161295649" LOG_CI_START="-0.5453379694182743" LOG_EFFECT_SIZE="0.09177037335564536" MODIFIED="2014-06-02 12:13:12 +0200" MODIFIED_BY="[Empty name]" ORDER="63" O_E="0.0" SE="0.7484811885651198" STUDY_ID="STD-Perino-1997" TOTAL_1="17" TOTAL_2="21" VAR="0.5602240896358543" WEIGHT="31.885217835939077"/>
<DICH_DATA CI_END="0.0" CI_START="0.0" EFFECT_SIZE="0.0" ESTIMABLE="NO" EVENTS_1="0" EVENTS_2="0" LOG_CI_END="0.0" LOG_CI_START="0.0" LOG_EFFECT_SIZE="0.0" MODIFIED="2014-06-19 13:31:34 +0200" MODIFIED_BY="[Empty name]" ORDER="58" O_E="0.0" SE="0.0" STUDY_ID="STD-Stephenson-1998" TOTAL_1="10" TOTAL_2="10" VAR="0.0" WEIGHT="0.0"/>
<DICH_DATA CI_END="60.93381569300773" CI_START="0.11670221256022738" EFFECT_SIZE="2.6666666666666665" ESTIMABLE="YES" EVENTS_1="1" EVENTS_2="0" LOG_CI_END="1.7848583746209683" LOG_CI_START="-0.9329209100764063" LOG_EFFECT_SIZE="0.4259687322722811" MODIFIED="2014-07-02 10:28:26 +0200" MODIFIED_BY="[Empty name]" ORDER="121" O_E="0.0" SE="1.596437005055668" STUDY_ID="STD-Jablonowska-1999" TOTAL_1="17" TOTAL_2="15" VAR="2.548611111111111" WEIGHT="7.008863399011177"/>
<DICH_DATA CI_END="6.067245082691844" CI_START="0.1648194504047184" EFFECT_SIZE="1.0" ESTIMABLE="YES" EVENTS_1="2" EVENTS_2="2" LOG_CI_END="0.7829915383610415" LOG_CI_START="-0.7829915383610415" LOG_EFFECT_SIZE="0.0" MODIFIED="2014-07-18 11:00:48 +0200" MODIFIED_BY="[Empty name]" ORDER="125" O_E="0.0" SE="0.9198662110077999" STUDY_ID="STD-Christiansen-2002" TOTAL_1="13" TOTAL_2="13" VAR="0.8461538461538463" WEIGHT="21.11066115952167"/>
<DICH_DATA CI_END="4.487245911235435" CI_START="0.042655618565665326" EFFECT_SIZE="0.4375" ESTIMABLE="YES" EVENTS_1="1" EVENTS_2="2" LOG_CI_END="0.6519798705061411" LOG_CI_START="-1.3700237557894768" LOG_EFFECT_SIZE="-0.3590219426416679" MODIFIED="2014-07-18 11:01:13 +0200" MODIFIED_BY="[Empty name]" ORDER="126" O_E="0.0" SE="1.1877349391654206" STUDY_ID="STD-Christiansen-2014" TOTAL_1="24" TOTAL_2="21" VAR="1.4107142857142856" WEIGHT="12.66228556403637"/>
</DICH_OUTCOME>
</COMPARISON>
<COMPARISON ID="CMP-007" MODIFIED="2014-07-18 11:01:49 +0200" MODIFIED_BY="[Empty name]" NO="7">
<NAME>Babies experiencing AE</NAME>
<DICH_OUTCOME CHI2="0.0" CI_END="0.0" CI_START="0.0" CI_STUDY="95" CI_TOTAL="95" DF="0" EFFECT_MEASURE="RR" EFFECT_SIZE="0.0" ESTIMABLE="NO" EVENTS_1="0" EVENTS_2="0" I2="0.0" I2_Q="0.0" ID="CMP-007.01" LOG_CI_END="-Infinity" LOG_CI_START="-Infinity" LOG_EFFECT_SIZE="-Infinity" METHOD="MH" MODIFIED="2014-07-18 11:01:49 +0200" MODIFIED_BY="[Empty name]" NO="1" P_CHI2="0.0" P_Q="0.0" P_Z="0.0" Q="0.0" RANDOM="YES" SCALE="100.0" SORT_BY="YEAR" STUDIES="5" SUBGROUPS="NO" SUBGROUP_TEST="YES" SWAP_EVENTS="NO" TAU2="NaN" TOTALS="YES" TOTAL_1="54" TOTAL_2="49" WEIGHT="0.0" Z="0.0">
<NAME>Babies with AE</NAME>
<GROUP_LABEL_1>IvIg</GROUP_LABEL_1>
<GROUP_LABEL_2>Placebo</GROUP_LABEL_2>
<GRAPH_LABEL_1>Favours IvIg</GRAPH_LABEL_1>
<GRAPH_LABEL_2>Favours Placebo</GRAPH_LABEL_2>
<DICH_DATA CI_END="0.0" CI_START="0.0" EFFECT_SIZE="0.0" ESTIMABLE="NO" EVENTS_1="0" EVENTS_2="0" LOG_CI_END="0.0" LOG_CI_START="0.0" LOG_EFFECT_SIZE="0.0" MODIFIED="2014-06-19 13:37:00 +0200" MODIFIED_BY="[Empty name]" ORDER="49" O_E="0.0" SE="0.0" STUDY_ID="STD-Coulam-1995" TOTAL_1="0" TOTAL_2="0" VAR="0.0" WEIGHT="0.0"/>
<DICH_DATA CI_END="0.0" CI_START="0.0" EFFECT_SIZE="0.0" ESTIMABLE="NO" EVENTS_1="0" EVENTS_2="0" LOG_CI_END="0.0" LOG_CI_START="0.0" LOG_EFFECT_SIZE="0.0" MODIFIED="2014-06-19 13:35:54 +0200" MODIFIED_BY="[Empty name]" ORDER="51" O_E="0.0" SE="0.0" STUDY_ID="STD-Perino-1997" TOTAL_1="0" TOTAL_2="0" VAR="0.0" WEIGHT="0.0"/>
<DICH_DATA CI_END="0.0" CI_START="0.0" EFFECT_SIZE="0.0" ESTIMABLE="NO" EVENTS_1="0" EVENTS_2="0" LOG_CI_END="0.0" LOG_CI_START="0.0" LOG_EFFECT_SIZE="0.0" MODIFIED="2014-06-19 13:40:05 +0200" MODIFIED_BY="[Empty name]" ORDER="50" O_E="0.0" SE="0.0" STUDY_ID="STD-Jablonowska-1999" TOTAL_1="17" TOTAL_2="15" VAR="0.0" WEIGHT="0.0"/>
<DICH_DATA CI_END="0.0" CI_START="0.0" EFFECT_SIZE="0.0" ESTIMABLE="NO" EVENTS_1="0" EVENTS_2="0" LOG_CI_END="0.0" LOG_CI_START="0.0" LOG_EFFECT_SIZE="0.0" MODIFIED="2014-07-18 11:01:49 +0200" MODIFIED_BY="[Empty name]" ORDER="127" O_E="0.0" SE="0.0" STUDY_ID="STD-Christiansen-2002" TOTAL_1="13" TOTAL_2="13" VAR="0.0" WEIGHT="0.0"/>
<DICH_DATA CI_END="0.0" CI_START="0.0" EFFECT_SIZE="0.0" ESTIMABLE="NO" EVENTS_1="0" EVENTS_2="0" LOG_CI_END="0.0" LOG_CI_START="0.0" LOG_EFFECT_SIZE="0.0" MODIFIED="2014-07-11 10:33:40 +0200" MODIFIED_BY="[Empty name]" ORDER="122" O_E="0.0" SE="0.0" STUDY_ID="STD-Christiansen-2014" TOTAL_1="24" TOTAL_2="21" VAR="0.0" WEIGHT="0.0"/>
</DICH_OUTCOME>
</COMPARISON>
<COMPARISON ID="CMP-008" MODIFIED="2014-07-02 10:50:52 +0200" MODIFIED_BY="[Empty name]" NO="8">
<NAME>Sex of the babies</NAME>
<DICH_OUTCOME CHI2="2.8128147095850937" CI_END="1.6413765459398006" CI_START="0.8066020575060509" CI_STUDY="95" CI_TOTAL="95" DF="3" EFFECT_MEASURE="RR" EFFECT_SIZE="1.1506249167722808" ESTIMABLE="YES" EVENTS_1="36" EVENTS_2="28" I2="0.0" I2_Q="0.0" ID="CMP-008.01" LOG_CI_END="0.21520822338374423" LOG_CI_START="-0.09334067451488083" LOG_EFFECT_SIZE="0.06093377443443171" METHOD="MH" MODIFIED="2014-07-02 10:50:52 +0200" MODIFIED_BY="[Empty name]" NO="1" P_CHI2="0.42139483174919956" P_Q="1.0" P_Z="0.4388557485873146" Q="0.0" RANDOM="YES" SCALE="10.0" SORT_BY="YEAR" STUDIES="4" SUBGROUPS="NO" SUBGROUP_TEST="YES" SWAP_EVENTS="NO" TAU2="0.0" TOTALS="YES" TOTAL_1="70" TOTAL_2="65" WEIGHT="100.0" Z="0.7741269156813662">
<NAME>Male babies</NAME>
<GROUP_LABEL_1>IvIg</GROUP_LABEL_1>
<GROUP_LABEL_2>Placebo</GROUP_LABEL_2>
<GRAPH_LABEL_1>Favours IvIg</GRAPH_LABEL_1>
<GRAPH_LABEL_2>Favours Placebo</GRAPH_LABEL_2>
<DICH_DATA CI_END="2.187253308498105" CI_START="0.6729626939750533" EFFECT_SIZE="1.213235294117647" ESTIMABLE="YES" EVENTS_1="11" EVENTS_2="8" LOG_CI_END="0.33989908212884673" LOG_CI_START="-0.17200901044146935" LOG_EFFECT_SIZE="0.08394503584368873" MODIFIED="2014-07-02 10:31:55 +0200" MODIFIED_BY="[Empty name]" ORDER="122" O_E="0.0" SE="0.3006973475617295" STUDY_ID="STD-Jablonowska-1999" TOTAL_1="17" TOTAL_2="15" VAR="0.09041889483065955" WEIGHT="36.32988378325253"/>
<DICH_DATA CI_END="2.3244169195792868" CI_START="0.2753378684387818" EFFECT_SIZE="0.8" ESTIMABLE="YES" EVENTS_1="4" EVENTS_2="5" LOG_CI_END="0.36631402803552615" LOG_CI_START="-0.560134054051639" LOG_EFFECT_SIZE="-0.09691001300805639" MODIFIED="2014-06-23 09:51:06 +0200" MODIFIED_BY="[Empty name]" ORDER="52" O_E="0.0" SE="0.5442001894099691" STUDY_ID="STD-Christiansen-2002" TOTAL_1="13" TOTAL_2="13" VAR="0.29615384615384616" WEIGHT="11.091896943663356"/>
<DICH_DATA CI_END="5.8316590166232265" CI_START="0.8681063116977985" EFFECT_SIZE="2.25" ESTIMABLE="YES" EVENTS_1="9" EVENTS_2="4" LOG_CI_END="0.7657921223866881" LOG_CI_START="-0.06142708616396315" LOG_EFFECT_SIZE="0.3521825181113625" MODIFIED="2014-05-23 13:45:03 +0200" MODIFIED_BY="[Empty name]" ORDER="53" O_E="0.0" SE="0.485912657903775" STUDY_ID="STD-Stephenson-2010" TOTAL_1="16" TOTAL_2="16" VAR="0.2361111111111111" WEIGHT="13.912551279563269"/>
<DICH_DATA CI_END="1.6900485224476531" CI_START="0.5391306892619766" EFFECT_SIZE="0.9545454545454546" ESTIMABLE="YES" EVENTS_1="12" EVENTS_2="11" LOG_CI_END="0.22789917368394025" LOG_CI_START="-0.2683059458605142" LOG_EFFECT_SIZE="-0.02020338608828695" MODIFIED="2014-07-01 15:27:17 +0200" MODIFIED_BY="[Empty name]" ORDER="89" O_E="0.0" SE="0.29147334347536824" STUDY_ID="STD-Christiansen-2014" TOTAL_1="24" TOTAL_2="21" VAR="0.08495670995670998" WEIGHT="38.66566799352084"/>
</DICH_OUTCOME>
</COMPARISON>
<COMPARISON ID="CMP-010" MODIFIED="2014-12-17 13:33:47 +0100" MODIFIED_BY="[Empty name]" NO="10">
<NAME>No live birth Subgroup</NAME>
<DICH_OUTCOME CHI2="9.39188681305046" CI_END="1.1492034799572797" CI_START="0.7276542096649354" CI_STUDY="95" CI_TOTAL="95" DF="11" EFFECT_MEASURE="RR" EFFECT_SIZE="0.91445215837271" ESTIMABLE="YES" EVENTS_1="81" EVENTS_2="83" I2="0.0" I2_Q="78.37894235347311" ID="CMP-010.01" LOG_CI_END="0.060396932429512676" LOG_CI_START="-0.1380749538067954" LOG_EFFECT_SIZE="-0.038839010688641346" METHOD="MH" MODIFIED="2014-12-17 13:33:47 +0100" MODIFIED_BY="[Empty name]" NO="1" P_CHI2="0.5857679715081983" P_Q="0.031507111526851705" P_Z="0.4430270397378495" Q="4.625120640944388" RANDOM="YES" SCALE="100.0" SORT_BY="YEAR" STUDIES="8" SUBGROUPS="YES" SUBGROUP_TEST="YES" SWAP_EVENTS="NO" TAU2="0.0" TOTALS="YES" TOTAL_1="202" TOTAL_2="200" WEIGHT="100.0" Z="0.7670916378984606">
<NAME>No live birth</NAME>
<GROUP_LABEL_1>IVIg</GROUP_LABEL_1>
<GROUP_LABEL_2>Control</GROUP_LABEL_2>
<GRAPH_LABEL_1>Favours IVIg</GRAPH_LABEL_1>
<GRAPH_LABEL_2>Favours Control</GRAPH_LABEL_2>
<DICH_SUBGROUP CHI2="1.7579320664677118" CI_END="1.9786393509564646" CI_START="0.8802671052741703" DF="5" EFFECT_SIZE="1.319746617289853" ESTIMABLE="YES" EVENTS_1="35" EVENTS_2="25" I2="0.0" ID="CMP-010.01.01" LOG_CI_END="0.2963666420270008" LOG_CI_START="-0.05538552700301423" LOG_EFFECT_SIZE="0.12049055751199328" MODIFIED="2014-09-23 12:09:10 +0200" MODIFIED_BY="[Empty name]" NO="1" P_CHI2="0.8815220002779639" P_Z="0.17935378439286026" STUDIES="6" TAU2="0.0" TOTAL_1="91" TOTAL_2="90" WEIGHT="31.836434704153497" Z="1.342747388605343">
<NAME>Women with primary RM</NAME>
<DICH_DATA CI_END="2.453013419682252" CI_START="0.6478267209164214" EFFECT_SIZE="1.2606060606060605" ESTIMABLE="YES" EVENTS_1="13" EVENTS_2="10" LOG_CI_END="0.38969992410447335" LOG_CI_START="-0.18854114260676294" LOG_EFFECT_SIZE="0.10057939074885523" MODIFIED="2014-06-04 13:08:43 +0200" MODIFIED_BY="[Empty name]" ORDER="59" O_E="0.0" SE="0.33966166492562366" STUDY_ID="STD-German-RSA_x002f_IVIG-1994" TOTAL_1="33" TOTAL_2="32" VAR="0.11537004662004663" WEIGHT="11.780945047653352"/>
<DICH_DATA CI_END="38.75238168707948" CI_START="0.286720728569199" EFFECT_SIZE="3.3333333333333335" ESTIMABLE="YES" EVENTS_1="2" EVENTS_2="0" LOG_CI_END="1.588298399017048" LOG_CI_START="-0.5425409084563728" LOG_EFFECT_SIZE="0.5228787452803376" MODIFIED="2014-09-02 10:15:32 +0200" MODIFIED_BY="[Empty name]" ORDER="138" O_E="0.0" SE="1.2516655570345725" STUDY_ID="STD-Christiansen-1995" TOTAL_1="2" TOTAL_2="1" VAR="1.5666666666666664" WEIGHT="0.8675541570484947"/>
<DICH_DATA CI_END="5.041049954677581" CI_START="0.5311762379836376" EFFECT_SIZE="1.6363636363636365" ESTIMABLE="YES" EVENTS_1="6" EVENTS_2="4" LOG_CI_END="0.7025210011345052" LOG_CI_START="-0.274761361244343" LOG_EFFECT_SIZE="0.21387981994508107" MODIFIED="2014-06-06 11:05:40 +0200" MODIFIED_BY="[Empty name]" ORDER="47" O_E="0.0" SE="0.5740604972870494" STUDY_ID="STD-Perino-1997" TOTAL_1="22" TOTAL_2="24" VAR="0.3295454545454545" WEIGHT="4.124372406382269"/>
<DICH_DATA CI_END="2.1095323316433627" CI_START="0.3839713607844994" EFFECT_SIZE="0.9" ESTIMABLE="YES" EVENTS_1="5" EVENTS_2="5" LOG_CI_END="0.32418618596189125" LOG_CI_START="-0.41570116708324156" LOG_EFFECT_SIZE="-0.045757490560675115" MODIFIED="2014-06-06 12:47:08 +0200" MODIFIED_BY="[Empty name]" ORDER="51" O_E="0.0" SE="0.43461349368017665" STUDY_ID="STD-Stephenson-1998" TOTAL_1="10" TOTAL_2="9" VAR="0.18888888888888894" WEIGHT="7.195596243755158"/>
<DICH_DATA CI_END="15.263162010358725" CI_START="0.17543454944630382" EFFECT_SIZE="1.6363636363636365" ESTIMABLE="YES" EVENTS_1="2" EVENTS_2="1" LOG_CI_END="1.183644514051096" LOG_CI_START="-0.755884874160934" LOG_EFFECT_SIZE="0.21387981994508107" MODIFIED="2014-06-19 13:40:45 +0200" MODIFIED_BY="[Empty name]" ORDER="60" O_E="0.0" SE="1.1392891634610582" STUDY_ID="STD-Jablonowska-1999" TOTAL_1="11" TOTAL_2="9" VAR="1.297979797979798" WEIGHT="1.0471412432546419"/>
<DICH_DATA CI_END="3.874779645063107" CI_START="0.673449252513249" EFFECT_SIZE="1.6153846153846154" ESTIMABLE="YES" EVENTS_1="7" EVENTS_2="5" LOG_CI_END="0.5882470096412314" LOG_CI_START="-0.17169512478706636" LOG_EFFECT_SIZE="0.2082759424270825" MODIFIED="2014-09-23 12:09:10 +0200" MODIFIED_BY="[Empty name]" ORDER="63" O_E="0.0" SE="0.4463937715374166" STUDY_ID="STD-Christiansen-2002" TOTAL_1="13" TOTAL_2="15" VAR="0.19926739926739928" WEIGHT="6.820825606059578"/>
</DICH_SUBGROUP>
<DICH_SUBGROUP CHI2="2.8826512495760293" CI_END="1.0161115786708692" CI_START="0.5841815405255013" DF="5" EFFECT_SIZE="0.7704502757308531" ESTIMABLE="YES" EVENTS_1="46" EVENTS_2="58" I2="0.0" ID="CMP-010.01.02" LOG_CI_END="0.006941400212059477" LOG_CI_START="-0.23345217035900095" LOG_EFFECT_SIZE="-0.1132553850734707" MODIFIED="2014-09-02 10:15:05 +0200" MODIFIED_BY="[Empty name]" NO="2" P_CHI2="0.7180717785955254" P_Z="0.0647796870498212" STUDIES="6" TAU2="0.0" TOTAL_1="111" TOTAL_2="110" WEIGHT="68.1635652958465" Z="1.846775479659524">
<NAME>Women with secondary RM</NAME>
<DICH_DATA CI_END="0.9871323436392204" CI_START="0.2238609145059498" EFFECT_SIZE="0.4700854700854701" ESTIMABLE="YES" EVENTS_1="5" EVENTS_2="9" LOG_CI_END="-0.005624618091072681" LOG_CI_START="-0.6500217264127629" LOG_EFFECT_SIZE="-0.3278231722519178" MODIFIED="2014-09-02 10:15:05 +0200" MODIFIED_BY="[Empty name]" ORDER="53" O_E="0.0" SE="0.37852205124529176" STUDY_ID="STD-Christiansen-1995" TOTAL_1="13" TOTAL_2="11" VAR="0.14327894327894328" WEIGHT="9.486168366902817"/>
<DICH_DATA CI_END="3.0790429606070266" CI_START="0.4110449305814443" EFFECT_SIZE="1.125" ESTIMABLE="YES" EVENTS_1="4" EVENTS_2="4" LOG_CI_END="0.4884157484759197" LOG_CI_START="-0.38611070358115707" LOG_EFFECT_SIZE="0.05115252244738129" MODIFIED="2014-06-24 12:05:43 +0200" MODIFIED_BY="[Empty name]" ORDER="54" O_E="0.0" SE="0.5137011669140814" STUDY_ID="STD-Stephenson-1998" TOTAL_1="8" TOTAL_2="9" VAR="0.2638888888888889" WEIGHT="5.150532048161588"/>
<DICH_DATA CI_END="3.513380042935367" CI_START="0.23522826192786533" EFFECT_SIZE="0.9090909090909091" ESTIMABLE="YES" EVENTS_1="3" EVENTS_2="3" LOG_CI_END="0.5457251300432697" LOG_CI_START="-0.62851050035972" LOG_EFFECT_SIZE="-0.04139268515822506" MODIFIED="2014-06-04 13:07:38 +0200" MODIFIED_BY="[Empty name]" ORDER="55" O_E="0.0" SE="0.6897518218588304" STUDY_ID="STD-Jablonowska-1999" TOTAL_1="11" TOTAL_2="10" VAR="0.4757575757575757" WEIGHT="2.856850313338036"/>
<DICH_DATA CI_END="1.3081771607326327" CI_START="0.39402183211602204" EFFECT_SIZE="0.717948717948718" ESTIMABLE="YES" EVENTS_1="7" EVENTS_2="9" LOG_CI_END="0.1166665625804025" LOG_CI_START="-0.4044797139489624" LOG_EFFECT_SIZE="-0.14390657568427997" MODIFIED="2014-07-18 10:26:20 +0200" MODIFIED_BY="[Empty name]" ORDER="56" O_E="0.0" SE="0.30612390254902294" STUDY_ID="STD-Christiansen-2002" TOTAL_1="13" TOTAL_2="12" VAR="0.0937118437118437" WEIGHT="14.503696923894767"/>
<DICH_DATA CI_END="1.4337945612275222" CI_START="0.35950084868707577" EFFECT_SIZE="0.717948717948718" ESTIMABLE="YES" EVENTS_1="8" EVENTS_2="13" LOG_CI_END="0.15648692865613018" LOG_CI_START="-0.44430008002469024" LOG_EFFECT_SIZE="-0.14390657568427997" MODIFIED="2014-06-04 13:08:04 +0200" MODIFIED_BY="[Empty name]" ORDER="57" O_E="0.0" SE="0.35290526284276996" STUDY_ID="STD-Stephenson-2010" TOTAL_1="24" TOTAL_2="28" VAR="0.12454212454212456" WEIGHT="10.913320969695324"/>
<DICH_DATA CI_END="1.4256387666293069" CI_START="0.5741946161044875" EFFECT_SIZE="0.9047619047619048" ESTIMABLE="YES" EVENTS_1="19" EVENTS_2="20" LOG_CI_END="0.15400949638996564" LOG_CI_START="-0.24094088395214627" LOG_EFFECT_SIZE="-0.0434656937810903" MODIFIED="2014-06-04 13:08:18 +0200" MODIFIED_BY="[Empty name]" ORDER="58" O_E="0.0" SE="0.23199580844886963" STUDY_ID="STD-Christiansen-2014" TOTAL_1="42" TOTAL_2="40" VAR="0.05382205513784461" WEIGHT="25.252996673853964"/>
</DICH_SUBGROUP>
</DICH_OUTCOME>
</COMPARISON>
<COMPARISON ID="CMP-012" MODIFIED="2014-09-04 10:47:09 +0200" MODIFIED_BY="[Empty name]" NO="12">
<NAME>No live birth subgroup</NAME>
<DICH_OUTCOME CHI2="10.890630611013878" CI_END="1.1373527743473208" CI_START="0.7265502283653715" CI_STUDY="95" CI_TOTAL="95" DF="10" EFFECT_MEASURE="RR" EFFECT_SIZE="0.9090346076657558" ESTIMABLE="YES" EVENTS_1="94" EVENTS_2="103" I2="8.17795261656536" I2_Q="0.0" ID="CMP-012.01" LOG_CI_END="0.055895191327643236" LOG_CI_START="-0.13873435638609494" LOG_EFFECT_SIZE="-0.041419582529225896" METHOD="MH" MODIFIED="2014-09-04 10:47:09 +0200" MODIFIED_BY="[Empty name]" NO="1" P_CHI2="0.36610227096928627" P_Q="0.597244762743547" P_Z="0.40416305584944545" Q="0.2791715885337169" RANDOM="YES" SCALE="10.0" SORT_BY="YEAR" STUDIES="10" SUBGROUPS="YES" SUBGROUP_TEST="YES" SWAP_EVENTS="NO" TAU2="0.011861693235720906" TOTALS="YES" TOTAL_1="232" TOTAL_2="234" WEIGHT="99.99999999999999" Z="0.8342093065064132">
<NAME>No live birth</NAME>
<GROUP_LABEL_1>IvIg</GROUP_LABEL_1>
<GROUP_LABEL_2>Placebo</GROUP_LABEL_2>
<GRAPH_LABEL_1>Favours IvIg</GRAPH_LABEL_1>
<GRAPH_LABEL_2>Favours Placebo</GRAPH_LABEL_2>
<DICH_SUBGROUP CHI2="5.88276625741203" CI_END="1.0880178844846597" CI_START="0.7072495986244571" DF="7" EFFECT_SIZE="0.8772116119261113" ESTIMABLE="YES" EVENTS_1="83" EVENTS_2="96" I2="0.0" ID="CMP-012.01.01" LOG_CI_END="0.036636034212494055" LOG_CI_START="-0.15042729034001776" LOG_EFFECT_SIZE="-0.05689562806376187" MODIFIED="2014-07-18 11:16:19 +0200" MODIFIED_BY="[Empty name]" NO="1" P_CHI2="0.5535032694003243" P_Z="0.23316217554458052" STUDIES="8" TAU2="0.0" TOTAL_1="202" TOTAL_2="205" WEIGHT="93.82335685444627" Z="1.1922527534407843">
<NAME>Women without lupus anticoagulant and/or IgG anticardiolipin</NAME>
<DICH_DATA CI_END="1.3443784332284061" CI_START="0.39343506765765546" EFFECT_SIZE="0.7272727272727273" ESTIMABLE="YES" EVENTS_1="8" EVENTS_2="11" LOG_CI_END="0.12852153681958836" LOG_CI_START="-0.40512693315215126" LOG_EFFECT_SIZE="-0.13830269816628143" MODIFIED="2014-06-19 13:21:23 +0200" MODIFIED_BY="[Empty name]" ORDER="55" O_E="0.0" SE="0.3134677528639294" STUDY_ID="STD-Christiansen-1995" TOTAL_1="17" TOTAL_2="17" VAR="0.09826203208556152" WEIGHT="11.86893786745495"/>
<DICH_DATA CI_END="0.9808098433274355" CI_START="0.34061669129449645" EFFECT_SIZE="0.5779967159277504" ESTIMABLE="YES" EVENTS_1="11" EVENTS_2="21" LOG_CI_END="-0.008415184259859368" LOG_CI_START="-0.4677340740496294" LOG_EFFECT_SIZE="-0.23807462915474437" MODIFIED="2014-06-19 13:19:48 +0200" MODIFIED_BY="[Empty name]" ORDER="54" O_E="0.0" SE="0.2698061895276846" STUDY_ID="STD-Coulam-1995" TOTAL_1="29" TOTAL_2="32" VAR="0.07279537990744887" WEIGHT="15.439367379976929"/>
<DICH_DATA CI_END="5.041049954677581" CI_START="0.5311762379836376" EFFECT_SIZE="1.6363636363636365" ESTIMABLE="YES" EVENTS_1="6" EVENTS_2="4" LOG_CI_END="0.7025210011345052" LOG_CI_START="-0.274761361244343" LOG_EFFECT_SIZE="0.21387981994508107" MODIFIED="2014-06-19 13:26:03 +0200" MODIFIED_BY="[Empty name]" ORDER="57" O_E="0.0" SE="0.5740604972870494" STUDY_ID="STD-Perino-1997" TOTAL_1="22" TOTAL_2="24" VAR="0.3295454545454545" WEIGHT="3.8284249819184515"/>
<DICH_DATA CI_END="1.9740442769410849" CI_START="0.5613011085618618" EFFECT_SIZE="1.0526315789473684" ESTIMABLE="YES" EVENTS_1="10" EVENTS_2="9" LOG_CI_END="0.2953568894762398" LOG_CI_START="-0.25080410005393533" LOG_EFFECT_SIZE="0.022276394711152208" MODIFIED="2014-06-19 13:35:03 +0200" MODIFIED_BY="[Empty name]" ORDER="59" O_E="0.0" SE="0.3208176687905252" STUDY_ID="STD-Stephenson-1998" TOTAL_1="19" TOTAL_2="18" VAR="0.10292397660818714" WEIGHT="11.386888758399703"/>
<DICH_DATA CI_END="3.452975650157384" CI_START="0.33751132544958234" EFFECT_SIZE="1.0795454545454546" ESTIMABLE="YES" EVENTS_1="5" EVENTS_2="4" LOG_CI_END="0.538193515783694" LOG_CI_START="-0.4717116495063358" LOG_EFFECT_SIZE="0.03324093313867916" MODIFIED="2014-06-19 13:41:50 +0200" MODIFIED_BY="[Empty name]" ORDER="62" O_E="0.0" SE="0.5932232932025563" STUDY_ID="STD-Jablonowska-1999" TOTAL_1="22" TOTAL_2="19" VAR="0.3519138755980861" WEIGHT="3.5930165892149577"/>
<DICH_DATA CI_END="1.846034981493697" CI_START="0.7075285474399615" EFFECT_SIZE="1.1428571428571428" ESTIMABLE="YES" EVENTS_1="16" EVENTS_2="14" LOG_CI_END="0.2662399264438137" LOG_CI_START="-0.1502560324884403" LOG_EFFECT_SIZE="0.05799194697768673" MODIFIED="2014-07-18 11:16:19 +0200" MODIFIED_BY="[Empty name]" ORDER="132" O_E="0.0" SE="0.2446517879650532" STUDY_ID="STD-Christiansen-2002" TOTAL_1="27" TOTAL_2="27" VAR="0.059854497354497355" WEIGHT="18.22533576886963"/>
<DICH_DATA CI_END="1.4337945612275222" CI_START="0.35950084868707577" EFFECT_SIZE="0.717948717948718" ESTIMABLE="YES" EVENTS_1="8" EVENTS_2="13" LOG_CI_END="0.15648692865613018" LOG_CI_START="-0.44430008002469024" LOG_EFFECT_SIZE="-0.14390657568427997" MODIFIED="2014-07-01 15:31:47 +0200" MODIFIED_BY="[Empty name]" ORDER="92" O_E="0.0" SE="0.35290526284276996" STUDY_ID="STD-Stephenson-2010" TOTAL_1="24" TOTAL_2="28" VAR="0.12454212454212456" WEIGHT="9.58222192651316"/>
<DICH_DATA CI_END="1.4256387666293069" CI_START="0.5741946161044875" EFFECT_SIZE="0.9047619047619048" ESTIMABLE="YES" EVENTS_1="19" EVENTS_2="20" LOG_CI_END="0.15400949638996564" LOG_CI_START="-0.24094088395214627" LOG_EFFECT_SIZE="-0.0434656937810903" MODIFIED="2014-07-01 15:32:11 +0200" MODIFIED_BY="[Empty name]" ORDER="93" O_E="0.0" SE="0.23199580844886963" STUDY_ID="STD-Christiansen-2014" TOTAL_1="42" TOTAL_2="40" VAR="0.05382205513784461" WEIGHT="19.8991635820985"/>
</DICH_SUBGROUP>
<DICH_SUBGROUP CHI2="3.468505362182123" CI_END="4.500754614654097" CI_START="0.3450067161396669" DF="2" EFFECT_SIZE="1.2461101756073825" ESTIMABLE="YES" EVENTS_1="11" EVENTS_2="7" I2="42.33827567901609" ID="CMP-012.01.02" LOG_CI_END="0.6532853354430896" LOG_CI_START="-0.46217245056728595" LOG_EFFECT_SIZE="0.0955564424379018" MODIFIED="2014-07-18 11:14:39 +0200" MODIFIED_BY="[Empty name]" NO="2" P_CHI2="0.17653239104050333" P_Z="0.7370192252098835" STUDIES="3" TAU2="0.5534065061904254" TOTAL_1="30" TOTAL_2="29" WEIGHT="6.176643145553705" Z="0.33580326932662663">
<NAME>Women with lupus anticoagulant and/or IgG anticardiolipin</NAME>
<DICH_DATA CI_END="6.114000914056584" CI_START="0.21362810822888662" EFFECT_SIZE="1.1428571428571428" ESTIMABLE="YES" EVENTS_1="2" EVENTS_2="2" LOG_CI_END="0.7863254993180552" LOG_CI_START="-0.6703416053626817" LOG_EFFECT_SIZE="0.05799194697768673" MODIFIED="2014-07-01 09:45:34 +0200" MODIFIED_BY="[Empty name]" ORDER="70" O_E="0.0" SE="0.8556534679079243" STUDY_ID="STD-Mahmoud-2002" TOTAL_1="7" TOTAL_2="8" VAR="0.7321428571428572" WEIGHT="1.7567791123130876"/>
<DICH_DATA CI_END="2.640516596053805" CI_START="0.015148550878180109" EFFECT_SIZE="0.2" ESTIMABLE="YES" EVENTS_1="0" EVENTS_2="2" LOG_CI_END="0.4216889014408508" LOG_CI_START="-1.8196289101128882" LOG_EFFECT_SIZE="-0.6989700043360187" MODIFIED="2014-07-18 11:14:39 +0200" MODIFIED_BY="[Empty name]" ORDER="131" O_E="0.0" SE="1.3165611772087666" STUDY_ID="STD-Christiansen-2002" TOTAL_1="2" TOTAL_2="2" VAR="1.7333333333333332" WEIGHT="0.7489430313932074"/>
<DICH_DATA CI_END="8.571143558981728" CI_START="0.85955239088899" EFFECT_SIZE="2.7142857142857144" ESTIMABLE="YES" EVENTS_1="9" EVENTS_2="3" LOG_CI_END="0.9330387692071146" LOG_CI_START="-0.06572764732997023" LOG_EFFECT_SIZE="0.43365556093857216" MODIFIED="2014-07-01 15:32:58 +0200" MODIFIED_BY="[Empty name]" ORDER="94" O_E="0.0" SE="0.5866803370473809" STUDY_ID="STD-Triolo-2003" TOTAL_1="21" TOTAL_2="19" VAR="0.3441938178780284" WEIGHT="3.6709210018474105"/>
</DICH_SUBGROUP>
</DICH_OUTCOME>
</COMPARISON>
<COMPARISON ID="CMP-013" MODIFIED="2014-12-01 12:27:47 +0100" MODIFIED_BY="[Empty name]" NO="13">
<NAME>No live birth subgroup</NAME>
<DICH_OUTCOME CHI2="9.852221944634552" CI_END="1.123722134383618" CI_START="0.7546006246448076" CI_STUDY="95" CI_TOTAL="95" DF="10" EFFECT_MEASURE="RR" EFFECT_SIZE="0.9208482092793983" ESTIMABLE="YES" EVENTS_1="107" EVENTS_2="113" I2="0.0" I2_Q="47.943058415162895" ID="CMP-013.01" LOG_CI_END="0.05065893541227322" LOG_CI_START="-0.1222828396337235" LOG_EFFECT_SIZE="-0.03581195211072515" METHOD="MH" MODIFIED="2014-12-01 12:27:47 +0100" MODIFIED_BY="[Empty name]" NO="1" P_CHI2="0.453552811004982" P_Q="0.16574964639836975" P_Z="0.41695240579269033" Q="1.9209733986586628" RANDOM="YES" SCALE="10.0" SORT_BY="YEAR" STUDIES="11" SUBGROUPS="YES" SUBGROUP_TEST="YES" SWAP_EVENTS="NO" TAU2="0.0" TOTALS="YES" TOTAL_1="265" TOTAL_2="266" WEIGHT="99.99999999999999" Z="0.8117198558234558">
<NAME>No live birth</NAME>
<GROUP_LABEL_1>IVIg</GROUP_LABEL_1>
<GROUP_LABEL_2>Control</GROUP_LABEL_2>
<GRAPH_LABEL_1>Favours IVIg</GRAPH_LABEL_1>
<GRAPH_LABEL_2>Favours Control</GRAPH_LABEL_2>
<DICH_SUBGROUP CHI2="7.018436069295543" CI_END="1.1230114635316149" CI_START="0.6366652281880806" DF="5" EFFECT_SIZE="0.8455662893512169" ESTIMABLE="YES" EVENTS_1="71" EVENTS_2="84" I2="28.7590575644887" ID="CMP-013.01.01" LOG_CI_END="0.05038418949664321" LOG_CI_START="-0.19608886871384804" LOG_EFFECT_SIZE="-0.0728523396086024" MODIFIED="2014-07-01 10:55:49 +0200" MODIFIED_BY="[Empty name]" NO="1" P_CHI2="0.2192728866967366" P_Z="0.24659904022556256" STUDIES="6" TAU2="0.03551133853926464" TOTAL_1="162" TOTAL_2="165" WEIGHT="73.55465381224295" Z="1.1586496541167501">
<NAME>IvIg &gt;= the median dose in gram before conception to GW 10</NAME>
<DICH_DATA CI_END="1.3443784332284061" CI_START="0.39343506765765546" EFFECT_SIZE="0.7272727272727273" ESTIMABLE="YES" EVENTS_1="8" EVENTS_2="11" LOG_CI_END="0.12852153681958836" LOG_CI_START="-0.40512693315215126" LOG_EFFECT_SIZE="-0.13830269816628143" MODIFIED="2014-07-01 10:51:36 +0200" MODIFIED_BY="[Empty name]" ORDER="77" O_E="0.0" SE="0.3134677528639294" STUDY_ID="STD-Christiansen-1995" TOTAL_1="17" TOTAL_2="17" VAR="0.09826203208556152" WEIGHT="10.502417705441466"/>
<DICH_DATA CI_END="0.9808098433274355" CI_START="0.34061669129449645" EFFECT_SIZE="0.5779967159277504" ESTIMABLE="YES" EVENTS_1="11" EVENTS_2="21" LOG_CI_END="-0.008415184259859368" LOG_CI_START="-0.4677340740496294" LOG_EFFECT_SIZE="-0.23807462915474437" MODIFIED="2014-07-01 10:52:08 +0200" MODIFIED_BY="[Empty name]" ORDER="78" O_E="0.0" SE="0.2698061895276846" STUDY_ID="STD-Coulam-1995" TOTAL_1="29" TOTAL_2="32" VAR="0.07279537990744887" WEIGHT="14.176571464564322"/>
<DICH_DATA CI_END="1.5903512591018214" CI_START="0.6287919063646149" EFFECT_SIZE="1.0" ESTIMABLE="YES" EVENTS_1="16" EVENTS_2="16" LOG_CI_END="0.20149305705104092" LOG_CI_START="-0.20149305705104098" LOG_EFFECT_SIZE="0.0" MODIFIED="2014-07-01 10:54:04 +0200" MODIFIED_BY="[Empty name]" ORDER="82" O_E="0.0" SE="0.23671603823699966" STUDY_ID="STD-Christiansen-2002" TOTAL_1="29" TOTAL_2="29" VAR="0.05603448275862069" WEIGHT="18.417032775934587"/>
<DICH_DATA CI_END="8.571143558981728" CI_START="0.85955239088899" EFFECT_SIZE="2.7142857142857144" ESTIMABLE="YES" EVENTS_1="9" EVENTS_2="3" LOG_CI_END="0.9330387692071146" LOG_CI_START="-0.06572764732997023" LOG_EFFECT_SIZE="0.43365556093857216" MODIFIED="2014-07-01 10:54:51 +0200" MODIFIED_BY="[Empty name]" ORDER="84" O_E="0.0" SE="0.5866803370473809" STUDY_ID="STD-Triolo-2003" TOTAL_1="21" TOTAL_2="19" VAR="0.3441938178780284" WEIGHT="2.998278446458802"/>
<DICH_DATA CI_END="1.4337945612275222" CI_START="0.35950084868707577" EFFECT_SIZE="0.717948717948718" ESTIMABLE="YES" EVENTS_1="8" EVENTS_2="13" LOG_CI_END="0.15648692865613018" LOG_CI_START="-0.44430008002469024" LOG_EFFECT_SIZE="-0.14390657568427997" MODIFIED="2014-07-01 10:55:19 +0200" MODIFIED_BY="[Empty name]" ORDER="85" O_E="0.0" SE="0.35290526284276996" STUDY_ID="STD-Stephenson-2010" TOTAL_1="24" TOTAL_2="28" VAR="0.12454212454212456" WEIGHT="8.286263859253529"/>
<DICH_DATA CI_END="1.4256387666293069" CI_START="0.5741946161044875" EFFECT_SIZE="0.9047619047619048" ESTIMABLE="YES" EVENTS_1="19" EVENTS_2="20" LOG_CI_END="0.15400949638996564" LOG_CI_START="-0.24094088395214627" LOG_EFFECT_SIZE="-0.0434656937810903" MODIFIED="2014-07-01 10:55:49 +0200" MODIFIED_BY="[Empty name]" ORDER="86" O_E="0.0" SE="0.23199580844886963" STUDY_ID="STD-Christiansen-2014" TOTAL_1="42" TOTAL_2="40" VAR="0.05382205513784461" WEIGHT="19.17408956059024"/>
</DICH_SUBGROUP>
<DICH_SUBGROUP CHI2="0.5212256414296084" CI_END="1.7487183745949018" CI_START="0.8061597289558642" DF="4" EFFECT_SIZE="1.1873273899323495" ESTIMABLE="YES" EVENTS_1="36" EVENTS_2="29" I2="0.0" ID="CMP-013.01.02" LOG_CI_END="0.2427198733966005" LOG_CI_START="-0.0935789004636399" LOG_EFFECT_SIZE="0.07457048646648035" MODIFIED="2014-07-01 10:54:31 +0200" MODIFIED_BY="[Empty name]" NO="2" P_CHI2="0.9714020496668947" P_Z="0.38473768932760055" STUDIES="5" TAU2="0.0" TOTAL_1="103" TOTAL_2="101" WEIGHT="26.44534618775704" Z="0.8692001228923449">
<NAME>IvIg &lt; the median dose in gram before conception to GW 10</NAME>
<DICH_DATA CI_END="2.453013419682252" CI_START="0.6478267209164214" EFFECT_SIZE="1.2606060606060605" ESTIMABLE="YES" EVENTS_1="13" EVENTS_2="10" LOG_CI_END="0.38969992410447335" LOG_CI_START="-0.18854114260676294" LOG_EFFECT_SIZE="0.10057939074885523" MODIFIED="2014-07-01 10:51:05 +0200" MODIFIED_BY="[Empty name]" ORDER="76" O_E="0.0" SE="0.33966166492562366" STUDY_ID="STD-German-RSA_x002f_IVIG-1994" TOTAL_1="33" TOTAL_2="32" VAR="0.11537004662004663" WEIGHT="8.945033271476039"/>
<DICH_DATA CI_END="5.041049954677581" CI_START="0.5311762379836376" EFFECT_SIZE="1.6363636363636365" ESTIMABLE="YES" EVENTS_1="6" EVENTS_2="4" LOG_CI_END="0.7025210011345052" LOG_CI_START="-0.274761361244343" LOG_EFFECT_SIZE="0.21387981994508107" MODIFIED="2014-07-01 10:52:37 +0200" MODIFIED_BY="[Empty name]" ORDER="79" O_E="0.0" SE="0.5740604972870494" STUDY_ID="STD-Perino-1997" TOTAL_1="22" TOTAL_2="24" VAR="0.3295454545454545" WEIGHT="3.13155254097342"/>
<DICH_DATA CI_END="1.9740442769410849" CI_START="0.5613011085618618" EFFECT_SIZE="1.0526315789473684" ESTIMABLE="YES" EVENTS_1="10" EVENTS_2="9" LOG_CI_END="0.2953568894762398" LOG_CI_START="-0.25080410005393533" LOG_EFFECT_SIZE="0.022276394711152208" MODIFIED="2014-07-01 10:53:05 +0200" MODIFIED_BY="[Empty name]" ORDER="80" O_E="0.0" SE="0.3208176687905252" STUDY_ID="STD-Stephenson-1998" TOTAL_1="19" TOTAL_2="18" VAR="0.10292397660818714" WEIGHT="10.026710389131706"/>
<DICH_DATA CI_END="3.452975650157384" CI_START="0.33751132544958234" EFFECT_SIZE="1.0795454545454546" ESTIMABLE="YES" EVENTS_1="5" EVENTS_2="4" LOG_CI_END="0.538193515783694" LOG_CI_START="-0.4717116495063358" LOG_EFFECT_SIZE="0.03324093313867916" MODIFIED="2014-07-01 10:53:32 +0200" MODIFIED_BY="[Empty name]" ORDER="81" O_E="0.0" SE="0.5932232932025563" STUDY_ID="STD-Jablonowska-1999" TOTAL_1="22" TOTAL_2="19" VAR="0.3519138755980861" WEIGHT="2.932504163963892"/>
<DICH_DATA CI_END="6.114000914056584" CI_START="0.21362810822888662" EFFECT_SIZE="1.1428571428571428" ESTIMABLE="YES" EVENTS_1="2" EVENTS_2="2" LOG_CI_END="0.7863254993180552" LOG_CI_START="-0.6703416053626817" LOG_EFFECT_SIZE="0.05799194697768673" MODIFIED="2014-07-01 10:54:31 +0200" MODIFIED_BY="[Empty name]" ORDER="83" O_E="0.0" SE="0.8556534679079243" STUDY_ID="STD-Mahmoud-2002" TOTAL_1="7" TOTAL_2="8" VAR="0.7321428571428572" WEIGHT="1.4095458222119825"/>
</DICH_SUBGROUP>
</DICH_OUTCOME>
</COMPARISON>
<COMPARISON ID="CMP-014" MODIFIED="2014-07-03 15:03:11 +0200" MODIFIED_BY="[Empty name]" NO="14">
<NAME>No live birth Subgroup 1</NAME>
<DICH_OUTCOME CHI2="9.852221944634556" CI_END="1.123722134383618" CI_START="0.7546006246448076" CI_STUDY="95" CI_TOTAL="95" DF="10" EFFECT_MEASURE="RR" EFFECT_SIZE="0.9208482092793983" ESTIMABLE="YES" EVENTS_1="107" EVENTS_2="113" I2="0.0" I2_Q="0.0" ID="CMP-014.01" LOG_CI_END="0.05065893541227322" LOG_CI_START="-0.1222828396337235" LOG_EFFECT_SIZE="-0.03581195211072515" METHOD="MH" MODIFIED="2014-07-03 15:03:11 +0200" MODIFIED_BY="[Empty name]" NO="1" P_CHI2="0.4535528110049817" P_Q="0.7521899513446579" P_Z="0.4169524057926902" Q="0.09970001424163374" RANDOM="YES" SCALE="10.0" SORT_BY="YEAR" STUDIES="11" SUBGROUPS="YES" SUBGROUP_TEST="YES" SWAP_EVENTS="NO" TAU2="0.0" TOTALS="YES" TOTAL_1="265" TOTAL_2="266" WEIGHT="99.99999999999997" Z="0.811719855823456">
<NAME>No live birth</NAME>
<GROUP_LABEL_1>IvIg</GROUP_LABEL_1>
<GROUP_LABEL_2>Placebo</GROUP_LABEL_2>
<GRAPH_LABEL_1>Favours IvIg</GRAPH_LABEL_1>
<GRAPH_LABEL_2>Favours Placebo</GRAPH_LABEL_2>
<DICH_SUBGROUP CHI2="2.426030530758916" CI_END="1.2576742549331454" CI_START="0.7526917513002906" DF="4" EFFECT_SIZE="0.9729547972598303" ESTIMABLE="YES" EVENTS_1="62" EVENTS_2="61" I2="0.0" ID="CMP-014.01.01" LOG_CI_END="0.09956817083568002" LOG_CI_START="-0.12338284334449152" LOG_EFFECT_SIZE="-0.011907336254405763" MODIFIED="2014-07-02 09:41:01 +0200" MODIFIED_BY="[Empty name]" NO="1" P_CHI2="0.6579283783804966" P_Z="0.8341711512976686" STUDIES="5" TAU2="0.0" TOTAL_1="143" TOTAL_2="142" WEIGHT="60.17012585441575" Z="0.20935495894702189">
<NAME>Trials with �lower risk of bias�</NAME>
<DICH_DATA CI_END="2.453013419682252" CI_START="0.6478267209164214" EFFECT_SIZE="1.2606060606060605" ESTIMABLE="YES" EVENTS_1="13" EVENTS_2="10" LOG_CI_END="0.38969992410447335" LOG_CI_START="-0.18854114260676294" LOG_EFFECT_SIZE="0.10057939074885523" MODIFIED="2014-07-02 09:36:21 +0200" MODIFIED_BY="[Empty name]" ORDER="95" O_E="0.0" SE="0.33966166492562366" STUDY_ID="STD-German-RSA_x002f_IVIG-1994" TOTAL_1="33" TOTAL_2="32" VAR="0.11537004662004663" WEIGHT="8.945033271476039"/>
<DICH_DATA CI_END="1.3443784332284061" CI_START="0.39343506765765546" EFFECT_SIZE="0.7272727272727273" ESTIMABLE="YES" EVENTS_1="8" EVENTS_2="11" LOG_CI_END="0.12852153681958836" LOG_CI_START="-0.40512693315215126" LOG_EFFECT_SIZE="-0.13830269816628143" MODIFIED="2014-07-02 09:36:46 +0200" MODIFIED_BY="[Empty name]" ORDER="96" O_E="0.0" SE="0.3134677528639294" STUDY_ID="STD-Christiansen-1995" TOTAL_1="17" TOTAL_2="17" VAR="0.09826203208556152" WEIGHT="10.502417705441466"/>
<DICH_DATA CI_END="5.041049954677581" CI_START="0.5311762379836376" EFFECT_SIZE="1.6363636363636365" ESTIMABLE="YES" EVENTS_1="6" EVENTS_2="4" LOG_CI_END="0.7025210011345052" LOG_CI_START="-0.274761361244343" LOG_EFFECT_SIZE="0.21387981994508107" MODIFIED="2014-07-02 09:37:49 +0200" MODIFIED_BY="[Empty name]" ORDER="98" O_E="0.0" SE="0.5740604972870494" STUDY_ID="STD-Perino-1997" TOTAL_1="22" TOTAL_2="24" VAR="0.3295454545454545" WEIGHT="3.13155254097342"/>
<DICH_DATA CI_END="1.5903512591018214" CI_START="0.6287919063646149" EFFECT_SIZE="1.0" ESTIMABLE="YES" EVENTS_1="16" EVENTS_2="16" LOG_CI_END="0.20149305705104092" LOG_CI_START="-0.20149305705104098" LOG_EFFECT_SIZE="0.0" MODIFIED="2014-07-02 09:39:22 +0200" MODIFIED_BY="[Empty name]" ORDER="101" O_E="0.0" SE="0.23671603823699966" STUDY_ID="STD-Christiansen-2002" TOTAL_1="29" TOTAL_2="29" VAR="0.05603448275862069" WEIGHT="18.417032775934587"/>
<DICH_DATA CI_END="1.4256387666293069" CI_START="0.5741946161044875" EFFECT_SIZE="0.9047619047619048" ESTIMABLE="YES" EVENTS_1="19" EVENTS_2="20" LOG_CI_END="0.15400949638996564" LOG_CI_START="-0.24094088395214627" LOG_EFFECT_SIZE="-0.0434656937810903" MODIFIED="2014-07-02 09:41:01 +0200" MODIFIED_BY="[Empty name]" ORDER="105" O_E="0.0" SE="0.23199580844886963" STUDY_ID="STD-Christiansen-2014" TOTAL_1="42" TOTAL_2="40" VAR="0.05382205513784461" WEIGHT="19.17408956059024"/>
</DICH_SUBGROUP>
<DICH_SUBGROUP CHI2="7.028857986269028" CI_END="1.344623378853011" CI_START="0.6040398696937772" DF="5" EFFECT_SIZE="0.9012247946819812" ESTIMABLE="YES" EVENTS_1="45" EVENTS_2="52" I2="28.86468883327036" ID="CMP-014.01.02" LOG_CI_END="0.12860065802579104" LOG_CI_START="-0.21893439479518448" LOG_EFFECT_SIZE="-0.045166868384696725" MODIFIED="2014-07-02 09:40:35 +0200" MODIFIED_BY="[Empty name]" NO="2" P_CHI2="0.21850302282810763" P_Z="0.6104385770268625" STUDIES="6" TAU2="0.06968848361813884" TOTAL_1="122" TOTAL_2="124" WEIGHT="39.82987414558423" Z="0.5094475196668473">
<NAME>Trials with �high risk of bias�</NAME>
<DICH_DATA CI_END="0.9808098433274355" CI_START="0.34061669129449645" EFFECT_SIZE="0.5779967159277504" ESTIMABLE="YES" EVENTS_1="11" EVENTS_2="21" LOG_CI_END="-0.008415184259859368" LOG_CI_START="-0.4677340740496294" LOG_EFFECT_SIZE="-0.23807462915474437" MODIFIED="2014-07-02 09:37:13 +0200" MODIFIED_BY="[Empty name]" ORDER="97" O_E="0.0" SE="0.2698061895276846" STUDY_ID="STD-Coulam-1995" TOTAL_1="29" TOTAL_2="32" VAR="0.07279537990744887" WEIGHT="14.176571464564322"/>
<DICH_DATA CI_END="1.9740442769410849" CI_START="0.5613011085618618" EFFECT_SIZE="1.0526315789473684" ESTIMABLE="YES" EVENTS_1="10" EVENTS_2="9" LOG_CI_END="0.2953568894762398" LOG_CI_START="-0.25080410005393533" LOG_EFFECT_SIZE="0.022276394711152208" MODIFIED="2014-07-02 09:38:16 +0200" MODIFIED_BY="[Empty name]" ORDER="99" O_E="0.0" SE="0.3208176687905252" STUDY_ID="STD-Stephenson-1998" TOTAL_1="19" TOTAL_2="18" VAR="0.10292397660818714" WEIGHT="10.026710389131706"/>
<DICH_DATA CI_END="3.452975650157384" CI_START="0.33751132544958234" EFFECT_SIZE="1.0795454545454546" ESTIMABLE="YES" EVENTS_1="5" EVENTS_2="4" LOG_CI_END="0.538193515783694" LOG_CI_START="-0.4717116495063358" LOG_EFFECT_SIZE="0.03324093313867916" MODIFIED="2014-07-02 09:38:51 +0200" MODIFIED_BY="[Empty name]" ORDER="100" O_E="0.0" SE="0.5932232932025563" STUDY_ID="STD-Jablonowska-1999" TOTAL_1="22" TOTAL_2="19" VAR="0.3519138755980861" WEIGHT="2.932504163963892"/>
<DICH_DATA CI_END="6.114000914056584" CI_START="0.21362810822888662" EFFECT_SIZE="1.1428571428571428" ESTIMABLE="YES" EVENTS_1="2" EVENTS_2="2" LOG_CI_END="0.7863254993180552" LOG_CI_START="-0.6703416053626817" LOG_EFFECT_SIZE="0.05799194697768673" MODIFIED="2014-07-02 09:39:45 +0200" MODIFIED_BY="[Empty name]" ORDER="102" O_E="0.0" SE="0.8556534679079243" STUDY_ID="STD-Mahmoud-2002" TOTAL_1="7" TOTAL_2="8" VAR="0.7321428571428572" WEIGHT="1.4095458222119825"/>
<DICH_DATA CI_END="8.571143558981728" CI_START="0.85955239088899" EFFECT_SIZE="2.7142857142857144" ESTIMABLE="YES" EVENTS_1="9" EVENTS_2="3" LOG_CI_END="0.9330387692071146" LOG_CI_START="-0.06572764732997023" LOG_EFFECT_SIZE="0.43365556093857216" MODIFIED="2014-07-02 09:40:08 +0200" MODIFIED_BY="[Empty name]" ORDER="103" O_E="0.0" SE="0.5866803370473809" STUDY_ID="STD-Triolo-2003" TOTAL_1="21" TOTAL_2="19" VAR="0.3441938178780284" WEIGHT="2.998278446458802"/>
<DICH_DATA CI_END="1.4337945612275222" CI_START="0.35950084868707577" EFFECT_SIZE="0.717948717948718" ESTIMABLE="YES" EVENTS_1="8" EVENTS_2="13" LOG_CI_END="0.15648692865613018" LOG_CI_START="-0.44430008002469024" LOG_EFFECT_SIZE="-0.14390657568427997" MODIFIED="2014-07-02 09:40:35 +0200" MODIFIED_BY="[Empty name]" ORDER="104" O_E="0.0" SE="0.35290526284276996" STUDY_ID="STD-Stephenson-2010" TOTAL_1="24" TOTAL_2="28" VAR="0.12454212454212456" WEIGHT="8.286263859253529"/>
</DICH_SUBGROUP>
</DICH_OUTCOME>
</COMPARISON>
<COMPARISON ID="CMP-016" MODIFIED="2015-09-25 11:18:01 +0200" MODIFIED_BY="[Empty name]" NO="16">
<NAME>Subgroup</NAME>
<DICH_OUTCOME CHI2="7.391286577153551" CI_END="1.223550438469778" CI_START="0.7423703147454499" CI_STUDY="95" CI_TOTAL="95" DF="11" EFFECT_MEASURE="RR" EFFECT_SIZE="0.9530621827109406" ESTIMABLE="YES" EVENTS_1="64" EVENTS_2="64" I2="0.0" I2_Q="0.0" ID="CMP-016.01" LOG_CI_END="0.08762187699601852" LOG_CI_START="-0.1293794026297135" LOG_EFFECT_SIZE="-0.0208787628168475" METHOD="MH" MODIFIED="2015-09-25 11:18:01 +0200" MODIFIED_BY="[Empty name]" NO="1" P_CHI2="0.7665691738215116" P_Q="0.8982603593025985" P_Z="0.7060579799169614" Q="0.21459064489200633" RANDOM="YES" SCALE="20.0" SORT_BY="YEAR" STUDIES="6" SUBGROUPS="YES" SUBGROUP_TEST="YES" SWAP_EVENTS="NO" TAU2="0.0" TOTALS="YES" TOTAL_1="151" TOTAL_2="147" WEIGHT="100.00000000000003" Z="0.37715559312234304">
<NAME>No live birth</NAME>
<GROUP_LABEL_1>IvIg</GROUP_LABEL_1>
<GROUP_LABEL_2>Placebo</GROUP_LABEL_2>
<GRAPH_LABEL_1>Favours IvIg</GRAPH_LABEL_1>
<GRAPH_LABEL_2>Favours Placebo</GRAPH_LABEL_2>
<DICH_SUBGROUP CHI2="1.5001806364586652" CI_END="15.581864832682177" CI_START="0.1674981112282698" DF="1" EFFECT_SIZE="1.6155286840190937" ESTIMABLE="YES" EVENTS_1="2" EVENTS_2="1" I2="33.34136065370064" ID="CMP-016.01.01" LOG_CI_END="1.1926194326740376" LOG_CI_START="-0.7759900858675234" LOG_EFFECT_SIZE="0.2083146734032571" MODIFIED="2014-09-04 11:18:59 +0200" MODIFIED_BY="[Empty name]" NO="1" P_CHI2="0.22064394297953605" P_Z="0.6782885860620569" STUDIES="2" TAU2="0.8919888016846195" TOTAL_1="3" TOTAL_2="4" WEIGHT="1.823638670771999" Z="0.41479963748634907">
<NAME>Women with &lt; 3 previous miscarriages</NAME>
<DICH_DATA CI_END="66.0129149013451" CI_START="0.37871377195450256" EFFECT_SIZE="5.0" ESTIMABLE="YES" EVENTS_1="2" EVENTS_2="0" LOG_CI_END="1.8196289101128882" LOG_CI_START="-0.4216889014408508" LOG_EFFECT_SIZE="0.6989700043360189" MODIFIED="2014-09-02 10:26:57 +0200" MODIFIED_BY="[Empty name]" ORDER="139" O_E="0.0" SE="1.3165611772087666" STUDY_ID="STD-Christiansen-1995" TOTAL_1="2" TOTAL_2="2" VAR="1.7333333333333332" WEIGHT="0.937384363480934"/>
<DICH_DATA CI_END="7.103990012502697" CI_START="0.03519149091707779" EFFECT_SIZE="0.5" ESTIMABLE="YES" EVENTS_1="0" EVENTS_2="1" LOG_CI_END="0.8515023421964996" LOG_CI_START="-1.453562333524462" LOG_EFFECT_SIZE="-0.3010299956639812" MODIFIED="2014-09-04 11:18:59 +0200" MODIFIED_BY="[Empty name]" ORDER="137" O_E="0.0" SE="1.35400640077266" STUDY_ID="STD-Stephenson-1998" TOTAL_1="1" TOTAL_2="2" VAR="1.8333333333333333" WEIGHT="0.8862543072910649"/>
</DICH_SUBGROUP>
<DICH_SUBGROUP CHI2="3.0671976539019914" CI_END="2.1456621193073038" CI_START="0.4068911391432437" DF="3" EFFECT_SIZE="0.9343719301977426" ESTIMABLE="YES" EVENTS_1="8" EVENTS_2="13" I2="2.190848503568222" ID="CMP-016.01.02" LOG_CI_END="0.3315613339983213" LOG_CI_START="-0.3905217676623087" LOG_EFFECT_SIZE="-0.02948021683199378" MODIFIED="2014-09-04 11:27:00 +0200" MODIFIED_BY="[Empty name]" NO="2" P_CHI2="0.381380459016033" P_Z="0.8728515864754894" STUDIES="4" TAU2="0.01774182082495526" TOTAL_1="42" TOTAL_2="48" WEIGHT="9.343765385930492" Z="0.16003743368113113">
<NAME>Women with 3 previous miscarriages</NAME>
<DICH_DATA CI_END="2.533989818593949" CI_START="0.013045771138106798" EFFECT_SIZE="0.18181818181818182" ESTIMABLE="YES" EVENTS_1="0" EVENTS_2="5" LOG_CI_END="0.40380486558398565" LOG_CI_START="-1.8845302445724734" LOG_EFFECT_SIZE="-0.7403626894942439" MODIFIED="2014-09-02 10:27:13 +0200" MODIFIED_BY="[Empty name]" ORDER="140" O_E="0.0" SE="1.344179371147386" STUDY_ID="STD-Christiansen-1995" TOTAL_1="3" TOTAL_2="7" VAR="1.8068181818181817" WEIGHT="0.8992601356999484"/>
<DICH_DATA CI_END="8.568641858362714" CI_START="0.3737133748164229" EFFECT_SIZE="1.7894736842105263" ESTIMABLE="YES" EVENTS_1="4" EVENTS_2="2" LOG_CI_END="0.9329119910992828" LOG_CI_START="-0.4274613589204303" LOG_EFFECT_SIZE="0.25272531608942617" MODIFIED="2014-07-24 15:30:52 +0200" MODIFIED_BY="[Empty name]" ORDER="133" O_E="0.0" SE="0.7990900397582659" STUDY_ID="STD-Perino-1997" TOTAL_1="19" TOTAL_2="17" VAR="0.6385448916408669" WEIGHT="2.5445345889334567"/>
<DICH_DATA CI_END="3.763890739809052" CI_START="0.3616234384051653" EFFECT_SIZE="1.1666666666666667" ESTIMABLE="YES" EVENTS_1="3" EVENTS_2="3" LOG_CI_END="0.5756370080106041" LOG_CI_START="-0.44174342874937783" LOG_EFFECT_SIZE="0.06694678963061322" MODIFIED="2014-07-24 16:00:09 +0200" MODIFIED_BY="[Empty name]" ORDER="135" O_E="0.0" SE="0.5976143046671968" STUDY_ID="STD-Stephenson-1998" TOTAL_1="6" TOTAL_2="7" VAR="0.35714285714285715" WEIGHT="4.549438777427466"/>
<DICH_DATA CI_END="3.47408589505612" CI_START="0.04715836179515036" EFFECT_SIZE="0.40476190476190477" ESTIMABLE="YES" EVENTS_1="1" EVENTS_2="3" LOG_CI_END="0.5408405519601683" LOG_CI_START="-1.3264412899994213" LOG_EFFECT_SIZE="-0.3928003690196265" MODIFIED="2014-09-04 11:27:00 +0200" MODIFIED_BY="[Empty name]" ORDER="142" O_E="0.0" SE="1.096850597161253" STUDY_ID="STD-Jablonowska-1999" TOTAL_1="14" TOTAL_2="17" VAR="1.2030812324929971" WEIGHT="1.3505318838696203"/>
</DICH_SUBGROUP>
<DICH_SUBGROUP CHI2="2.7104278194864966" CI_END="1.2303868894174785" CI_START="0.7241093653377362" DF="5" EFFECT_SIZE="0.9438933571203697" ESTIMABLE="YES" EVENTS_1="54" EVENTS_2="50" I2="0.0" ID="CMP-016.01.03" LOG_CI_END="0.09004169478832186" LOG_CI_START="-0.140195835493889" LOG_EFFECT_SIZE="-0.02507707035278357" MODIFIED="2014-09-02 10:27:35 +0200" MODIFIED_BY="[Empty name]" NO="3" P_CHI2="0.7445231621400298" P_Z="0.6694144949225578" STUDIES="6" TAU2="0.0" TOTAL_1="106" TOTAL_2="95" WEIGHT="88.83259594329753" Z="0.42695171954796224">
<NAME>Women with &gt; 3 previous miscarriages</NAME>
<DICH_DATA CI_END="1.3330730009046985" CI_START="0.3333984291504061" EFFECT_SIZE="0.6666666666666666" ESTIMABLE="YES" EVENTS_1="6" EVENTS_2="6" LOG_CI_END="0.1248539326261581" LOG_CI_START="-0.4770364507375207" LOG_EFFECT_SIZE="-0.17609125905568127" MODIFIED="2014-09-02 10:27:35 +0200" MODIFIED_BY="[Empty name]" ORDER="141" O_E="0.0" SE="0.3535533905932738" STUDY_ID="STD-Christiansen-1995" TOTAL_1="12" TOTAL_2="8" VAR="0.125" WEIGHT="12.998396506935617"/>
<DICH_DATA CI_END="9.638983419415416" CI_START="0.5648359590989565" EFFECT_SIZE="2.3333333333333335" ESTIMABLE="YES" EVENTS_1="2" EVENTS_2="2" LOG_CI_END="0.9840312332162386" LOG_CI_START="-0.24807766262704975" LOG_EFFECT_SIZE="0.36797678529459443" MODIFIED="2014-07-24 15:31:45 +0200" MODIFIED_BY="[Empty name]" ORDER="134" O_E="0.0" SE="0.723746864455746" STUDY_ID="STD-Perino-1997" TOTAL_1="3" TOTAL_2="7" VAR="0.523809523809524" WEIGHT="3.1018900755187255"/>
<DICH_DATA CI_END="2.2341345252849245" CI_START="0.4934796842009304" EFFECT_SIZE="1.05" ESTIMABLE="YES" EVENTS_1="7" EVENTS_2="5" LOG_CI_END="0.3491093200015851" LOG_CI_START="-0.3067307218617089" LOG_EFFECT_SIZE="0.021189299069938092" MODIFIED="2014-07-24 16:00:16 +0200" MODIFIED_BY="[Empty name]" ORDER="136" O_E="0.0" SE="0.3852436870510644" STUDY_ID="STD-Stephenson-1998" TOTAL_1="12" TOTAL_2="9" VAR="0.14841269841269844" WEIGHT="10.94784732536021"/>
<DICH_DATA CI_END="4.7090565530750235" CI_START="0.2123567616419892" EFFECT_SIZE="1.0" ESTIMABLE="YES" EVENTS_1="4" EVENTS_2="1" LOG_CI_END="0.6729339061022971" LOG_CI_START="-0.6729339061022971" LOG_EFFECT_SIZE="0.0" MODIFIED="2014-07-18 11:13:50 +0200" MODIFIED_BY="[Empty name]" ORDER="130" O_E="0.0" SE="0.7905694150420949" STUDY_ID="STD-Jablonowska-1999" TOTAL_1="8" TOTAL_2="2" VAR="0.625" WEIGHT="2.5996793013871233"/>
<DICH_DATA CI_END="1.5903512591018214" CI_START="0.6287919063646149" EFFECT_SIZE="1.0" ESTIMABLE="YES" EVENTS_1="16" EVENTS_2="16" LOG_CI_END="0.20149305705104092" LOG_CI_START="-0.20149305705104098" LOG_EFFECT_SIZE="0.0" MODIFIED="2014-07-18 11:12:03 +0200" MODIFIED_BY="[Empty name]" ORDER="128" O_E="0.0" SE="0.23671603823699966" STUDY_ID="STD-Christiansen-2002" TOTAL_1="29" TOTAL_2="29" VAR="0.05603448275862069" WEIGHT="28.996422977010223"/>
<DICH_DATA CI_END="1.4256387666293069" CI_START="0.5741946161044875" EFFECT_SIZE="0.9047619047619048" ESTIMABLE="YES" EVENTS_1="19" EVENTS_2="20" LOG_CI_END="0.15400949638996564" LOG_CI_START="-0.24094088395214627" LOG_EFFECT_SIZE="-0.0434656937810903" MODIFIED="2014-07-18 11:12:33 +0200" MODIFIED_BY="[Empty name]" ORDER="129" O_E="0.0" SE="0.23199580844886963" STUDY_ID="STD-Christiansen-2014" TOTAL_1="42" TOTAL_2="40" VAR="0.05382205513784461" WEIGHT="30.188359757085628"/>
</DICH_SUBGROUP>
</DICH_OUTCOME>
</COMPARISON>
<COMPARISON ID="CMP-017" MODIFIED="2014-12-01 12:28:45 +0100" MODIFIED_BY="[Empty name]" NO="17">
<NAME>AE in relation to IVIg dose</NAME>
<DICH_OUTCOME CHI2="13.521205584358887" CI_END="2.686167641495425" CI_START="0.8912067031140638" CI_STUDY="95" CI_TOTAL="95" DF="8" EFFECT_MEASURE="RR" EFFECT_SIZE="1.5472332105370599" ESTIMABLE="YES" EVENTS_1="68" EVENTS_2="42" I2="40.83367825385133" I2_Q="71.72521142493584" ID="CMP-017.01" LOG_CI_END="0.42913311313704494" LOG_CI_START="-0.05002155565946033" LOG_EFFECT_SIZE="0.18955577873879226" METHOD="MH" MODIFIED="2014-12-01 12:28:45 +0100" MODIFIED_BY="[Empty name]" NO="1" P_CHI2="0.09513072934030753" P_Q="0.06002420402600761" P_Z="0.12096366043507266" Q="3.5367196375144982" RANDOM="YES" SCALE="100.0" SORT_BY="YEAR" STUDIES="11" SUBGROUPS="YES" SUBGROUP_TEST="YES" SWAP_EVENTS="NO" TAU2="0.2352540209663678" TOTALS="YES" TOTAL_1="229" TOTAL_2="222" WEIGHT="100.0" Z="1.5507414352139395">
<NAME>Women experiencing AE</NAME>
<GROUP_LABEL_1>IVIg</GROUP_LABEL_1>
<GROUP_LABEL_2>Control</GROUP_LABEL_2>
<GRAPH_LABEL_1>Favours IVIg</GRAPH_LABEL_1>
<GRAPH_LABEL_2>Favours Control</GRAPH_LABEL_2>
<DICH_SUBGROUP CHI2="7.866639030983922" CI_END="5.460492513408054" CI_START="0.9979007564351551" DF="4" EFFECT_SIZE="2.3343156619528553" ESTIMABLE="YES" EVENTS_1="52" EVENTS_2="25" I2="49.15236374460036" ID="CMP-017.01.01" LOG_CI_END="0.7372318160030594" LOG_CI_START="-9.126481672880095E-4" LOG_EFFECT_SIZE="0.3681595839178856" MODIFIED="2014-11-19 12:26:35 +0100" MODIFIED_BY="[Empty name]" NO="1" P_CHI2="0.0965873970929404" P_Z="0.050569220645753594" STUDIES="6" TAU2="0.4181950575322712" TOTAL_1="132" TOTAL_2="129" WEIGHT="58.64157073107898" Z="1.955117351867813">
<NAME>IVIg &gt;= the median dose</NAME>
<DICH_DATA CI_END="21.180618759373996" CI_START="1.428192459515005" EFFECT_SIZE="5.5" ESTIMABLE="YES" EVENTS_1="11" EVENTS_2="2" LOG_CI_END="1.3259386432056748" LOG_CI_START="0.154786735782813" LOG_EFFECT_SIZE="0.7403626894942439" MODIFIED="2014-10-20 12:29:21 +0200" MODIFIED_BY="[Empty name]" ORDER="147" O_E="0.0" SE="0.6879404277156282" STUDY_ID="STD-Christiansen-1995" TOTAL_1="17" TOTAL_2="17" VAR="0.4732620320855615" WEIGHT="11.18090500860662"/>
<DICH_DATA CI_END="0.0" CI_START="0.0" EFFECT_SIZE="0.0" ESTIMABLE="NO" EVENTS_1="0" EVENTS_2="0" LOG_CI_END="0.0" LOG_CI_START="0.0" LOG_EFFECT_SIZE="0.0" ORDER="148" O_E="0.0" SE="0.0" STUDY_ID="STD-Coulam-1995" TOTAL_1="0" TOTAL_2="0" VAR="0.0" WEIGHT="0.0"/>
<DICH_DATA CI_END="27.179863114101853" CI_START="0.33112749546301024" EFFECT_SIZE="3.0" ESTIMABLE="YES" EVENTS_1="3" EVENTS_2="1" LOG_CI_END="1.4342472651654263" LOG_CI_START="-0.48000475572610146" LOG_EFFECT_SIZE="0.47712125471966244" MODIFIED="2014-10-20 12:25:57 +0200" MODIFIED_BY="[Empty name]" ORDER="149" O_E="0.0" SE="1.124441112772009" STUDY_ID="STD-Christiansen-2002" TOTAL_1="29" TOTAL_2="29" VAR="1.2643678160919538" WEIGHT="5.282565571188346"/>
<DICH_DATA CI_END="3.563061681864509" CI_START="0.009277934032949613" EFFECT_SIZE="0.18181818181818182" ESTIMABLE="YES" EVENTS_1="0" EVENTS_2="2" LOG_CI_END="0.5518233406955336" LOG_CI_START="-2.0325487196840215" LOG_EFFECT_SIZE="-0.7403626894942439" MODIFIED="2014-10-20 12:26:14 +0200" MODIFIED_BY="[Empty name]" ORDER="150" O_E="0.0" SE="1.5180729411149698" STUDY_ID="STD-Triolo-2003" TOTAL_1="21" TOTAL_2="19" VAR="2.3045454545454547" WEIGHT="3.1190850941687405"/>
<DICH_DATA CI_END="19.4543754332408" CI_START="1.1333773944086594" EFFECT_SIZE="4.695652173913044" ESTIMABLE="YES" EVENTS_1="9" EVENTS_2="2" LOG_CI_END="1.289017292695602" LOG_CI_START="0.054374546243111554" LOG_EFFECT_SIZE="0.6716959194693569" MODIFIED="2014-10-20 12:26:34 +0200" MODIFIED_BY="[Empty name]" ORDER="151" O_E="0.0" SE="0.7252352608463541" STUDY_ID="STD-Stephenson-2010" TOTAL_1="23" TOTAL_2="24" VAR="0.5259661835748793" WEIGHT="10.406779324808712"/>
<DICH_DATA CI_END="2.2843970655808077" CI_START="1.0306252867707184" EFFECT_SIZE="1.5343915343915344" ESTIMABLE="YES" EVENTS_1="29" EVENTS_2="18" LOG_CI_END="0.358771593620697" LOG_CI_START="0.013100793830726928" LOG_EFFECT_SIZE="0.18593619372571196" MODIFIED="2014-10-20 12:26:57 +0200" MODIFIED_BY="[Empty name]" ORDER="152" O_E="0.0" SE="0.2030487388946836" STUDY_ID="STD-Christiansen-2014" TOTAL_1="42" TOTAL_2="40" VAR="0.0412287903667214" WEIGHT="28.652235732306554"/>
</DICH_SUBGROUP>
<DICH_SUBGROUP CHI2="1.8411681664992783" CI_END="1.5761381594501358" CI_START="0.4632239369330251" DF="3" EFFECT_SIZE="0.854461774084051" ESTIMABLE="YES" EVENTS_1="16" EVENTS_2="17" I2="0.0" ID="CMP-017.01.02" LOG_CI_END="0.1975942837480473" LOG_CI_START="-0.3342090066870853" LOG_EFFECT_SIZE="-0.06830736146951906" MODIFIED="2014-10-20 12:27:12 +0200" MODIFIED_BY="[Empty name]" NO="2" P_CHI2="0.606017694027526" P_Z="0.6146167738569273" STUDIES="5" TAU2="0.0" TOTAL_1="97" TOTAL_2="93" WEIGHT="41.35842926892103" Z="0.5034943211790694">
<NAME>IVIg &lt; the median dose</NAME>
<DICH_DATA CI_END="1.4718813199386904" CI_START="0.31711538899015695" EFFECT_SIZE="0.6831955922865014" ESTIMABLE="YES" EVENTS_1="8" EVENTS_2="11" LOG_CI_END="0.1678727935791688" LOG_CI_START="-0.49878268199896125" LOG_EFFECT_SIZE="-0.16545494420989623" MODIFIED="2014-10-20 12:23:50 +0200" MODIFIED_BY="[Empty name]" ORDER="143" O_E="0.0" SE="0.3915967263524193" STUDY_ID="STD-German-RSA_x002f_IVIG-1994" TOTAL_1="33" TOTAL_2="31" VAR="0.15334799608993158" WEIGHT="20.385510981788904"/>
<DICH_DATA CI_END="16.408115276008967" CI_START="0.07253012455173152" EFFECT_SIZE="1.0909090909090908" ESTIMABLE="YES" EVENTS_1="1" EVENTS_2="1" LOG_CI_END="1.2150586985279554" LOG_CI_START="-1.1394815767491557" LOG_EFFECT_SIZE="0.037788560889399754" MODIFIED="2014-10-20 12:24:11 +0200" MODIFIED_BY="[Empty name]" ORDER="144" O_E="0.0" SE="1.3830686128601097" STUDY_ID="STD-Perino-1997" TOTAL_1="22" TOTAL_2="24" VAR="1.9128787878787878" WEIGHT="3.6877844114793477"/>
<DICH_DATA CI_END="4.818388771820756" CI_START="0.04682581889604179" EFFECT_SIZE="0.475" ESTIMABLE="YES" EVENTS_1="1" EVENTS_2="2" LOG_CI_END="0.6829018381373769" LOG_CI_START="-1.3295146188876439" LOG_EFFECT_SIZE="-0.3233063903751334" MODIFIED="2014-10-20 12:24:32 +0200" MODIFIED_BY="[Empty name]" ORDER="145" O_E="0.0" SE="1.1821033884786185" STUDY_ID="STD-Stephenson-1998" TOTAL_1="20" TOTAL_2="19" VAR="1.3973684210526316" WEIGHT="4.852224545223004"/>
<DICH_DATA CI_END="5.9840390035754005" CI_START="0.49857146195029356" EFFECT_SIZE="1.7272727272727273" ESTIMABLE="YES" EVENTS_1="6" EVENTS_2="3" LOG_CI_END="0.7769944155686989" LOG_CI_START="-0.302272583979491" LOG_EFFECT_SIZE="0.23736091579460392" MODIFIED="2014-10-20 12:24:55 +0200" MODIFIED_BY="[Empty name]" ORDER="146" O_E="0.0" SE="0.6339667779924166" STUDY_ID="STD-Jablonowska-1999" TOTAL_1="22" TOTAL_2="19" VAR="0.4019138755980861" WEIGHT="12.432909330429771"/>
<DICH_DATA CI_END="0.0" CI_START="0.0" EFFECT_SIZE="0.0" ESTIMABLE="NO" EVENTS_1="0" EVENTS_2="0" LOG_CI_END="0.0" LOG_CI_START="0.0" LOG_EFFECT_SIZE="0.0" ORDER="153" O_E="0.0" SE="0.0" STUDY_ID="STD-Mahmoud-2002" TOTAL_1="0" TOTAL_2="0" VAR="0.0" WEIGHT="0.0"/>
</DICH_SUBGROUP>
</DICH_OUTCOME>
</COMPARISON>
</ANALYSES_AND_DATA>
<FIGURES MODIFIED="2015-09-25 11:19:09 +0200" MODIFIED_BY="[Empty name]">
<FIGURE FILENAME="Flowchart.png" FILE_TYPE="PNG" ID="FIG-01" MODIFIED="2014-12-17 13:00:41 +0100" MODIFIED_BY="[Empty name]" NO="1" SHORT_VERSION_FIGURE="YES" TYPE="OTHER">
<CAPTION>
<P>Study flow diagram.</P>
</CAPTION>
<FILE>iVBORw0KGgoAAAANSUhEUgAAAz4AAAO6CAYAAABe6oIWAACAAElEQVR42uzdC7xNdf7/8XGn3C+F
oeR+m0JmXJIfP2pQcvlVypRHpXIJebjmknuDEB5u0/iJ8cs1ZEhNCYOh/iSJMBgMETWKJPe+/8f7
+3is/dh7n733+u599jmOc17Px2M/HOesvdbaa3++a3/fe631Xb8yQX71q1/xyEKPjIb3hPqhfqgd
aocHD9ov7ZdHWtXqr4ILB1lLRnrPqT/qh/qhdqgdgPZL+0Va1sevKByKgnUA9QNqBwDtF5m9Vn9F
4eBG1gD1R/1QP9QOtQPQfmm/SI96IfiAnReoH1A7AGi/IPiAnRc7L1A/oHYA0H5B8AE7L3Ze1A/1
A2oHoP3SfpEVg8/58+fNvn37zPXr12NOd+XKFfOf//zHd35z5841b775Ju8cOy9nfrXlWqPffPON
2b9/v50fNcqHn+fq1avmwIED5pdffok6zenTp82pU6ec5pdV6ycr7ntc9ytZZd/z73//23z99dcx
2xJovxmp/d5M7e7ChQvmq6++MpcvX3Z+Tmb8PIor+HzxxRembdu29uchQ4aYt99+O+q02nG98sor
Jnv27KZUqVKmcOHCZs2aNSmmmzhxomnWrJm55ZZbzJgxY3xX+IknnjCPPPJIqqeJR7Lnx84rsWXH
U38uteVaowpF1atXN8WKFbPT5MyZ07z33nvUaCavH8+xY8dMwYIFzYABA1L87Z133jGFChUypUuX
NrfffrvZunVryN/1gVGhQgVbX3nz5jX33Xef+eijj9jHZfF9j+t+Javse1auXGnq1Klj20iOHDns
dtu5cyefz/QdMmz7TY92l6za1hcK//Vf/2XbVv78+U3u3LlNmzZtnEJdZmxfcQUffYiPHTvW/ty8
eXNz8ODBqNOqQ6DOwvr16+3/p06danLlymXfgGCPPvqomTBhgu00JKvAFixYYObNmxf4/+rVq+3y
ExU+P3ZeN2bZ8dSfS2251OiZM2dsp2PkyJE2KOnb/U2bNsVcdlau0cxUP54WLVrYeYcHn927d9uO
2rp16+z/33rrLds5Vc149LtPP/3U/qxv7Rs3bmxDkOqI+sm6+x6X/UpW2ffoW+giRYqYP/zhD+bs
2bP2/3/5y1/Mv/71Lz6f6TtkyPabXu0uGbV94sQJux+pV69eoE19+eWXplKlSuauu+6y7S3WOmX5
4PPss8/aTqJ2wuXLl4857QMPPGATpUc77VtvvdWMGDEi4vR6A5JVYOFefPFF06RJE/ZMN/nOK576
c6ktlxqdPHmyKVeuXJp/S5NZajSz1Y8+dHQ0p1WrVmbgwIEhf+vdu7etoWAVK1Y006dPjzo/dei0
njptifrJuvsel/1KVtn37Nixw27///f//h8fwLTfm6L93kztrlevXvashB9++CHk94cOHbJHgHR0
K9Y6Zcngo401fvx4+yhbtqwZOnSoGTRokN0h63f61jySO++807z22mspOpr6xjMZBaZvvnTaiNZp
3LhxIdP079/f9OzZ0/48ZcoU+22SOrQ1a9a0RSBHjx41nTp1MsWLFzclS5Y0s2bNirrM4PkF/z/W
OrDzSs6yE60/l9pyqVF9S9KtW7eEOh9ZsUYzU/2cPHnSvi86/fGpp55KEXw0j9GjR6f4gNU3itG8
++67dj2PHz9O/WThfY/LfiWr7Ht0uo1O4Yv2pajo+stJkybZ0/7y5ctnO6/Lli2LuHxNO3jwYPuF
hdY9vI26rF+s5fnNn+CT+dtvWrW7ZLeta9eu2fqNNv927drZL+tirZPLa3Ntc4sWLTJVq1a1X+pk
6OCj0zOmTZtmRo0aZTeQftbG0qFA/bx27dqIM9aG69ChQ8jvdMqIzndPbYFVrlzZ1KhRw8yYMcPu
LLXeR44ciZhQDx8+bFq3bm1q1aplNm7caPbs2WN/3717d9OyZUt7yHPLli0xzycOT7wu68DOKznL
TrT+XGrLpUZvu+0224h1+FeBSDXzwQcfUKNZoH50NPC5556zP4cHH+3o1Vn785//HPIcXTOm7R7r
fdJ7Qv1k7X2Py34lK+179IWBpnn++efNuXPnUvx92LBhgW+nNZCIrpPz1jV8+ergVqlSxZ6CunTp
UlOgQAF7DVE86xdreX7zJ/hk/vabVu0u2W1Ly9Hf58+fH/Hvem26xlmDHURbJ5dlurQ59av0ZY7W
RW0qQwcfz6pVqwIJUN8Ebd68OeaMtSF0XqEuKpMNGzbYDaxzJlNbYEWLFg2cKqJRN3RdxuzZs6MW
S6TDd0quHTt29B3JK1rx+a0DO6/kLjve+nOpLb8a1c4gW7Zs5o477jDPPPOMvahYNaPfaVpqNPPW
j76Z0vvudcLCg893331nl7d48eKQ5/3xj3+0141F8r//+7/2GqBoH3JZvX6yyr7HZb+S1fY9OgVJ
HSq9Ph2JDw5aly5dst9aRzuSGrx8TatvrPXttUenqQZ/weW3frGW5zJ/gk/m7zukVbtLdtvSvkLb
JlrI0zWo+rt37U+0U9382otLm9PRII1umtFqNWLw0Qe/PuRVOHqh+lnpT0NO6udoO8aff/7Zpkft
yJT0GjZsaP7nf/7HjtyS2gILP99Qb4qSaDwFpsPWefLkMbVr1w5cnBxP8fmtAzuv5Cw70fpzqS2/
GtVhYgWh+vXrhzxPFwUGXxtEjWau+vn222/tKT76pl1Df+rx8MMPm86dOwe+qfI6phrqM5hGDFJn
NVKQ0mkELh+6WbV+ssq+x2W/klX3Pf/4xz9s+9FoWvpZ9u7da98fnXrmt3xvWu3DmzZtah9lypQJ
2Y5+6xdreS7zJ/hk/r5DWrW7ZLctDcCjbRPttD7VuP7ufcHneo1PpPYSb5vL0MFHhwXvvvtuO/yd
/tWOVxdK6WcdEvMbD/yf//ynHUFC3+goBapjmVEKbNeuXfbUJnVgYi2b4HPjlp3a+nOprVg1qm8p
+vbtGzJ9ly5dbIeAGs2c9aPTiTSvSA/t0D0lSpSwI/+E10aDBg1SzE9DiOr0ARdZtX6y0r7HZb+S
Vfc96pTqiwcd6QruvEW7l0jw8rxphw8fbsOb9wj+xttv/WItz2X+BJ+s03fI6MFHX+6q/YZfy+zp
2rWr/RyLtU6u7SXeNpehg4+38apVq2Z/1qkd4Rf5utAwlTp8vGLFinQvMH1Y6Nv8aHTBm+YR7RsA
gs+NXXZq68+1tiLVqMb+v/fee0Om07nvyf7WNbPUaGasH9GgF+HP0/C7Omc8mM6DfvXVVwP/13nQ
Og0gnlPEsmr9ZKV9j8t+JSvve37/+98HvkC4ePGi7bzq6Lzf8nXajabt0aNHwtso1vJc5k/wyXp9
h7Rod8lqW+3bt7dntIS3X924XadeBw98EGmd/JaZaJvL8MFHwwDq4kN56aWXYt5ALfhbG+/wmYYJ
1vnCStrhG1+FqXHEdV6vEqN+jnV36kQKbM6cObZDq4vdgn+nkWu0PhqWtlGjRhn629CsvPNKpP5c
asulRnVRq045+eSTT+z/t23bZu/dEi3AZ/UazUz14xd8dNG33rPPP//c/l/fcqk2dMNTz+OPP26P
9mhEHNWQ9wi+dwL1k/X2PS77layy71H70amg6kDJ9u3bbUdK12B6dORLr10XTOs0QH3L7F2bGb48
tVOdVrpw4UIbYvSFluYZz/rFWp7f/Ak+mb/9plW7S4v9sm6CrOU8+eSTgf7OqVOnzH//93/ba5x1
anesdXJZZiJtLsMHH91ATRdBiQ4Rho8HHom+4dROWyM9KFXqQsHgG/t5fv3rX6c4nUQjqiSzwLRc
fXuknakO7Yku3tSoTFq3unXrxjz3nuBzY5edSP251JZrjb7xxhv2Q1CHyjXST6z6zOo1mpnqxy/4
iE6H0fUIqg0NavC3v/0t5O/6tjHSKXNeJ4r6yZr7Htf9SlbY93z88ce27Wh5urmvTs3RYCJeEBJ1
pnQajqbRQ6NGzZw5M+Ly9Lw+ffrYa5R0tFUdOU0Tz/rFWp7f/Ak+WaP9pkW7S6v9soK7vtTVPkSv
Tf0eXYsTfLP2aOvkssxE2lyGDz6J0vj8Sn3ff/99hnixui+HdmjBOzclX2TsnVdacq1RfePz2Wef
2W8yqFHqJ7w2FGR01JB9HLUTb+347Veyyr5HnTAd1dKR+Gi0Tjqiqusx/ag96lTT1LTLWMtLxvzp
O9z8y052u0tLalval+g0t7RYp5ulTaRp8AE7r6yy8wL1A2oHoP3SfnHz1CrBB+y8QP2A2gFA+wXB
B+y82HmB+gG1A4D2C4IP2Hmx86J+qB9QOwDtl/aLzBB8NKSf7mSuC/5c7nwbD90FPdpNysDOKy1p
6FQNH0stUj/sq6id9P7syyzC96NIm22UEbczwQeZLvhoxBUN6ZorVy47tKOGw9PP4XcpT42MNuQd
nY+MsWzVhP72+uuvp/ibRtPS3+6///5ULbtMmTJm/PjxUWuR2rz56yf4oSGo2VdROy7LdvnsS6t6
SK86e/jhh+1w/qkVvh9NC2nRntNTMrZRemxngg+ydPDRN1waz1/3pFBHU0M7aqg7feOgG30RfOh8
pEfHtV69ein+Nnjw4HQJPgsWLDDz5s2jQG7S+tG9SDSMp/fwbjrKvoraibVs18++8P3D6tWrzdSp
U+Nah0jPSa/9zs0WfJLdngk+BB8QfEJ069bNfqMS6w6zBB86H2nZcdWOXje2U0ckmG7sp7+ldfDB
zV0/uks1+ypqJ95lJ/rZp5tfNmnSJM2fk1WDT7LbM8GH4AOCT8C1a9fs3Vj1AeBH5z2PHTvWVK5c
2d6JWZ1R3RwyfJpJkyaZ6tWr27u7li9f3ixbtiykM7Fp0yZ75+iyZcuacePGhTy/f//+pmfPnmbR
okWmatWqZvLkyfb3K1asMO3btzclS5Y0tWvXDtxlOfx5seatddMRhNKlS9v5jB49ms5HBum46i7C
qsMpU6YEfr9z505bZ507dw4JPn7vo/4+YMAAe5fwcuXKmWnTpvkGH69+qKfMF3y893Lt2rXmd7/7
nb2ztWpCN2Hr3r27ue2228xDDz1kDh48mKI+3n33Xbu/KV68uN1HXr58OTCN3z7p6NGjplOnTva5
mmbWrFnUTgZadjyffcH7B+2jihQpYu9gXrNmTdOrVy/feoj2nPD9jstnrMu+yS/4uO7f/PajsepY
N41u2LChee2110K2eevWre01dIkEH9d5eq8vNe03PbaR6zxov5GX7beP9WtLzz//vBk2bFjIc9Q+
P/zwQ98+aay+rt97Hmu9kQ7B5/Dhw3aiWDsiz/Dhw+3Oe8KECfYOzOoc6IND8/CoiHLkyGEmTpxo
Dhw4YE8Z2LNnT6AzoSKsUaOGmTFjhhkxYoRdtu4EG9zhqFChgj3taf78+XYe3geHnrN//34zcuRI
u9wff/wx5Hl+89YFg1WqVDHr1q0zS5cutedzr1y5kuCTATqu2vHr3+CAM2jQILtzeOmll0J+7/c+
qk6LFStmP8hUewpOOpoUzzU+1NPNVT/qmJw4cSLwuHTpUsh7qSOHv/3tb+371KNHD5MzZ07bGVRn
SKcg3XXXXSGnNuk5FStWtHWn/ZA6qrruI/gDym+fpFDVsmVLG6i2bNligzy1k3GWHc9nX/D+Qc9T
R7tWrVpm48aNgc+3WPUQ7Tnh+x2Xz1iXfZNf8HGZh8t+1K+O3377bXvNlF6zqKOozmNw+4y3PbvM
MxntN722kcs8aL+Rlx1rH+vSlpo1a2a3d3Dw0bL0Pvn1SWP1df3e81jrjXQIPhs2bLAT+Y0gom9K
9G3Vyy+/HPJNi95QvYmiHY+Sb7RD6iqgokWL2h2NaBQd7Yxmz54dMo1S8unTp6Oui3ZOWuc1a9Y4
z1vrpvUPPqLQqlUr06FDB4JPBgk+3gead9qJdjbvv/9+SPDxex/1vuuc/X79+oUsQ9+gBX9b5xJ8
qKebp37CL4YO/sZO7+Wdd95pTp06Zf9/6NAhO80rr7wS8kGkYBT8nHvuucdcuHAh8Dt1XNu1a+e8
T1LnrWPHjilGCKN2MsayXT/7Iu0f/E5bi1QPkZ4TPF+Xz1jXz1GX4BNrHi77Udc6fuqpp+zREn3b
nj9/fvOPf/wj5rb2a88u80xG+02PbeT6eUX7jbzsaPtY17bkGnzC+6Sx+rou7SLaeiOdgs+XX35p
J1q8eHHMGe3bty9FQciDDz5oGjdubH/eu3evnUbfwLh8eIh2LPo2JdY0Hn3Do29m9AGi5Sxfvtx5
3t661alTxzRt2tQ+tHOpX78+wSeDBJ9z587Zb2T0zdeOHTvst2A6HSk4+Pi9j16ndsmSJSk+SOI9
4kM93Tz1o+2vWvEeukg92nt58uRJOy91fD062qPTXWK9/6NGjTKFChUK+bCKtU/SaQ+qZ81X3/x5
qJ2MsWzXz754gk+sevALPi6fsa6foy7BJ9Y8XPajrnWsUKHTgHLnzm335X782rPLPJPRftNjG7l+
XtF+Iy872j7WtS25Bp/wOojV13VpF9HWG+kUfH766Sc7kQ7NxeINK6xv4IO1bds2MBrX7t277TTR
7n+RaPDRTk/pWDs6fQuic/Xj3Ul566bDnyo676F5EXwyRvDxftbOSN/G68NIgoOP3/vodWY+/vjj
NA0+WbWebsZrfJIVfMaMGWM/rLQ/ctknya5du0yLFi3sqSt6PrWTcZbt+tnnEnxc6sEv+Lh8xqZX
8HHZj7rW8Q8//GCPzqgNTJ8+3Sn4+A1u4DfPZLTf9NhGrp9XtN/oy460j3VtS4kGn1h9Xdd2EWm9
kU7BR3QPA327rm/co9GHhE5DCv+QKFGihHn66aftzxoGVN/A6JByMoOPzpvUuq9fv97+X4eH491J
6fCj1k3n91MQGTf4/N///Z+9/kIXoHvvd/ipbrHeR32g6YLB4A8NPSf8d6kNPlm1nrJy8GnTpo29
8NV1nxRM16upfvTBSu1knGW7fPZFqocuXbrYi+zj+YwKf074fF0+Y9Mr+LjsR13rWAFDg4coYOj0
IN0kNrXBx2+eyWi/6bGNXD+vaL/+yw7ex7q2JbX/J598MvD/v//9707BJ1ZfN979e/B6Ix2Dj8bI
V2dTh+a8exno8PKnn34aco7kc889Zy8S3rx5sy0sjZiheW7dujWkA5E3b157IZfOqVT61TxTE3x0
MaFSsS5M1IWOAwcOtMvV6CfxfBjoebrYbeHChbZwz549m2KUDzofNzb4eKe7aYQbb0cQPriB3/uo
c2lVp/oWTRc16lsVDVkb7zU+1NPNUz/hF0Pr4Y3glGjw0Yekd23BqlWr7Ln43j7HZZ80Z84cO3qP
6rh3796mUaNG1E4GW7brZ194Dem9VYfbux7RtR6CnxNpvi6fsekRfFz3o351rJGw1I50fZ22rdbh
N7/5jZ02VvCJ1Z5d5pmM9pte28hlHrTfyMuOtY91aUuvvvqqHdhGpxzqqIxGaHMJPn59Xb/3PNZ6
I52Cj+iaCo04o2l0saDeUF0cqDfQozfv8ccft0laDVM7gfARcfQm65C+Pkz00MVk3jCRqbnGR6Oy
qEOs9RoyZIgd/lgfIt7hQ5d5K4n36dPHzkcXn+n5eh7BJ+MEH9G3cOp4eMKDj9/7qNMHNCyolqdv
zjSkabJPdcuq9XSzDG4QHGwSDT66IFXnZ2soVI3eo32OOsWu+yR13rQPVIdLN2TUBzC1k/GW7fLZ
F15DZ86cMQ0aNLDf7Op9d6mHSM8Jn6/LZ2x6BR+X/WisOj5+/Ljt/P31r38NTK/Qp0ASawjxWO3Z
dZ5aBx1dS037TY9t5DoP2m/0wQ2i7WNd2pJGY1No1vx1E2MdOXQNPrH6un7veaz1RjoGn+Bi0Z2S
9W80GilFN5oMv+AwvCj8pomX1in4Wx19U5MI7fz0jU/wTpDgc/Mt2+991Idkehw+zkr1lFVuYqeL
p/UtoXz77bfm/PnzCe2T9DdvNDlqJ2PXjstnXziF6OD33+UzKvw5iX7GpheX/WhGq+PgzqpG40q0
/abnNkqvz6vM1n799rEubSnWKMJ+YvV1Y73nfuuNdAw+oPORGZcN6gfUDrKGWKPDgvYLgg/YebHz
AvUDageZwuuvv25Gjx7NhqD9guBD8VAQ7LxA/YDaAUD7BcEH7LzYeYH6AbUDgPaLzB98NJ69RrbQ
xVoZfVxxjdAR7WapYOcF6gfUDrUD0H5B8Enh3//+t72ZU65cueywfBoCUD9r+M2Myu8CxuBhMQsV
KmTHy//oo4/SfT3YebHz4sOP+qF2qB2A9kv7RQYIPjq6o/HENY65dxM3DbWnkKD7WyTT6tWrzdSp
U9Mt+NSrV8988sknZtKkSaZixYrmzjvvTPpGXrBggZk3b166v352XqB+QO1QOwDtF4gj+OjGX7rB
U/AdpdOKbvjUpEmTdAs+Oorl0R2ftQ2Cb46Z3pL5+tl5gfoBtUPtALRfwDH4XLt2zd5dNtadlD26
5mfw4MGmdOnSpmTJkimGi+zfv7/p2bOn2bRpk70zbdmyZc24ceMCf58yZYq967LuZFuzZk175+Tg
5ymYVK1a1UyePNn+fsWKFaZ9+/Z2WbqrundX3ESDz7p16+wG2bJli/Nr0vYZMGCA/buOFk2bNs00
a9bMzJkzJ8Xr9hw9etR06tTJ3oVZ85w1a1bM1++6XcO3Dzsv8OEHaofaAWi/gGPwOXz4sJ1IAwX4
GTp0qKlSpYoNEEuXLrXXAq1cuTIkiFSuXNnUqFHDzJgxw4wYMcLOW3eu9ZbVunVrU6tWLbNx40az
Z8+ewPMqVKhgT0ubP3++OXDgQCAoaD779+83I0eOtAFNd1RPJPjo1L22bduaEiVK2DDj+poGDhxo
TwPUuuzdu9cGkGzZspnx48dHXY/u3bubli1bmoMHD9qQtXPnzpiv32W7Rto+7LzAhx+oHWoHoP0C
jsFnw4YNdiK/i/4vXbpkj1QoAHhatWplBwwI7qAXLVrUBhXRCHEaIGH27NmBaSKd6qXn6WjH6dOn
oy5fgUfruWbNmriCT6lSpcyDDz5o8uXLZ6pXrx5YN5fXpLCkUwBffvnlkPmWKVMm5EhW+HroaFfH
jh0jjooX/vpdt6vf9mHnBT78QO1QOwDtF9RqjODz5Zdf2okWL14cc0Y62qHp6tSpY5o2bWofCgD1
69ePGUQUhHTUxi/4RAswOjKioz16npa/fPnyuIJP+fLlzfDhw+1pd8FhwuU1aVjv8GV6wSfWEZ9l
y5bZo1M6PU9HcWIFn0S3Kzsv8OEHaofaAWi/QBzB56effrIT6XSrWHbv3m2nU4hQx957rF27Nk2C
j0aW01ETBRcdXdFyEgk+3qlu7733nn3+kiVLnF+TRrvT3zUSWzzBR3bt2mVatGhhT4sbM2ZM1Nef
6HZl5wU+/EDtUDsA7ReII/iIwkGxYsXMuXPnos5Ip2Tlzp3b9OjRI+o0LsGnS5cupmHDhr7P0/Uv
Wt/169fb/+u0udQEH296vc5Tp045vyZdr6SBBzy6Xkenv/kFH8+gQYPsNvBOewt//YluV3Ze4MMP
1A61A9B+gTiDz+eff25y5sxpT7fy7uNz9epVO+xz8PUtutBfo5ItXLjQXv9y9uxZs3379riCj0ZD
0/U2wUNnR3qeBkTQ0RKNiHbixAm7bK2/RlVLNPjoGhmtT5s2bZxfk/6u65ReeOEFuy10/Y5Ga9N9
gaKth16jRnZT2Ondu7dp1KhRzNefyHa9WXcg7MD44KN+qB1qB6D90n6R1nXyq1iFs2PHDjvamKbJ
nz+/yZs3r7nnnntsp9yjoxN9+vSx16/ognx14NUpjyf4nDlzxjRo0MAe5ejatWvMjr2Ge9aytC5D
hgyx02uZ3mlg8QYf0Y1G9Rr/8pe/OL0mHWnSshV4dLTmX//6lw0pf/rTn6K+bk2rIKnR4OrWrWs2
b94c8/Unsl3ZgSGrvmfUD7VD7QC0X8CvPn7lUjQ62vDZZ5/Zf6PR0SAdkdG/iTp58qQ9uuGyPsHT
6ehPWnB9TVu3bg05BS8arbN3Sp3r60/Gdr1ZdhxaDx43zyMj7uB4UDvUDg8etF8ePKLV6q9Iy/HT
fXU0uIKO2rz11lv2dECN1qbTAfn2BmxfUDsA9Q/QZjLkNmIjxUs3EtXocgo8GpRA1+z85z//oaGA
7QtqB6D+AdoMwQc0FLYvQO0A1D9AmyH4gIbC9gWoHYD6B2gzGTP4HDp0yN7T5rHHHjMrVqyIOa1G
Q/vqq6/sTUC9e9hkdHPnzjVvvvlm1P8nQjeG/eijj2go7IgAageg/gHazM0QfK5du2aHcdb9azZu
3Gjv8RPJv//9bzuEtO59U6BAAZM9e3b7s4ZwzujCh41OxjDSZcqUCbnZKQ2FHRFA7QDUP0CbycDB
Z8uWLTbE/Pzzz1Gn0dEd3bumWrVqgRuhashmHfHo27dv0l/Q6tWrzdSpUwk+NBS2L6gdgPoHaDNI
TvDRKV+6uWYs3bp1M7fccov55ptv0uUFvfjii6ZJkyYEHxoK2xfUDkD9A7QZ+AcfXYMzduxYU7ly
ZVOwYEFz//33m+3btwf+Pm/ePFO6dGl7xKdmzZr2Gp9wOhUuT548Nvz48Vue9O/f3/Ts2dNs2rTJ
3HfffaZs2bL2fjqeKVOm2FPvFMa0Tr169Qp53qJFi0zVqlXN5MmTnZfpF3w0D13jpG1RsmRJM3r0
6BSva8CAAaZUqVKmXLlyZtq0aQQfdkQAtQNQ/wBtJqMEn+HDh9sQMWHCBLNt2zbb4VeIOXz4sP37
8ePHTb9+/Uy+fPns9T07duxIMQ9Nq/lrQAA/fsvzQodCSo0aNcyMGTPMiBEj7PyPHDkSWF7r1q1N
rVq17Drt2bMn8LwKFSqYevXqmfnz55sDBw7EtcxYwUcDFVSpUsWsW7fO3thU1zDpPj/Br6tYsWJm
5syZdn06d+5ssmXLRvBhRwRQOwD1D9BmbnTwuXz5sj1q8vLLLwd+p6M36tR379498Dud6pY/f/6o
M9+wYYN9E/xGMHNdnkJH0aJFzf79++3/NUqcBkmYPXt2YJpIp7rpeToic/r06YSWGS34XLp0yc5D
R5o8rVq1Mh06dAisn65vUkAMpiM+wUeqaCjsiABqB6D+AdrMDQg++/btsxtPRzCCPfjgg6Zx48bO
wefLL7+081m8eHHMlXBdXqTraxSEdPTHL/iEPy/RZQb/f+/evXYederUMU2bNrUPhZr69evbv2uo
b/19yZIlKYIPR3zYEQHUDkD9A7SZGxx8NPqafv/++++H/L5t27b2dDHX4PPTTz/Z+eh0sFhcl5fM
4JPoMoP/v3v3bjsPnc62bNmywGPt2rUhwe/jjz8m+LAjAqgdgPoHaDMZLfgosGjQgvDAUqJECfP0
0087Bx/R/Xt0jcu5c+diBiSX5bkEny5dupiGDRv6Bp9Elxl+qlvu3LlNjx49Ir4uDd1dvHjxkJCj
54T/jobCjgigdgDqH6DN3IDgI88995ypVKmS2bx5sw0JGv1M027dujWu4PP555+bnDlz2tPBvPv4
XL161d7sNPj6GpfluQSfOXPm2AEXgofPjjYEdSLLDP//wIED7QAJCxcutPcnOnv2bMjIcLreR8vQ
UR8NoNCiRQs7vDfX+LAjAqgdgPoHaDMZIPioA//444/boyLqqCtghI/O5hJ8RCO+aaQ1LUvT582b
19xzzz02NMSzPJfgc+bMGdOgQQN7JKZr164xg08iywz/v47g9OnTx44Gp4EOFLo0jUenu2kYa712
Hel59913OdWNHRFA7QDUP0CbySjBx3PhwgVz7Ngxe6QmtRQ0PvvsM/tvWi/v5MmT9giMi2QsU0ex
NKy2/o1Ew3/rnj40FHZEALUDUP8AbSYDBh/QUMD2BbUDUP8AbYbgAxoK2L6gdgDqH6DNEHxAQ2H7
AtQOQP0DtBmCD2gobF+A2gGof4A2k/mDj0ZS0whxoKGwfQFqB6D+AdpMugWfO++80268aI9mzZrF
nGm04aOTNT1oKGxfUDsA9Q+ANpPq4KN7z2jYaT2mTp1qN+SKFSsCvztw4EDMmS5YsMDMmzeP4END
AdsX1A5A/QO0mYwbfIK9//77dkP6hZ3UIPjQUNi+ALUDUP8AbSbDBp/+/fubnj17mkWLFpmqVaua
yZMnh/zeo6NF7du3NyVLljS1a9c2M2fOjBl8jh49ajp16mSKFy9unzNr1izeKRoK2xfUDkD9A6DN
3Jjgo8BSoUIFU69ePTN//vzANOFBZsqUKWbGjBlm//79ZuTIkSZPnjzmxx9/jBp8unfvblq2bGkO
HjxotmzZYnbu3Mk7RUNh+4LaAah/ALSZGxd8SpcubU6fPp3i99FOXVPg0fzWrFkTdfr77rvPdOzY
0Vy/fp13iIbC9gW1A1D/AGgzNz74RAo4kX6/ceNGe7TnxRdftPNbvnx51OmXLVtmjwrptLh169bx
LtFQ2L6gdgDqHwBtJmMHn19++cUevSlfvrwZN26cWbt2rW/wkV27dpkWLVqYbNmymTFjxvBO0VDY
vqB2AOofAG0m4wafPXv22OevX7/e/v/KlStOwcczaNAgU7RoUU57o6GwfUHtANQ/ANpMxg0+R44c
sUdtNDLbiRMnzMCBA+38pk2bFnU+c+bMsSO7Kez07t3bNGrUiHeKhsL2BbUDUP8AaDMZN/hIr169
7DU7efPmNUOGDDFdu3Y1+fLls6e9RZpegxvkzJnTFC5c2NStW9ds3ryZd4qGwvYFtQNQ/wBoM2kX
fJLl7Nmz5uLFi4H/6+hPLJr21KlTvEM0FLYvqB2A+gdAm7l5gg9oKGxfgNoBqH+ANkPwAQ2F7QtQ
OwD1D9BmCD6gobB9Qe0A1D8A2gzBBzQUti+oHYD6B2gzIPiAhsL2BbUDUP8AbYbgAxoK2L6gdgDq
H6DNEHxAQwHbF9QOQP0DtBmCD2goYPuC2gGof4A2Q/ABDYXtC1A7APUP0GYIPqChsH0Bageg/gHa
DMEHNBS2L6gdgPoHQJsh+ICGwvYFtQNQ/wBtBgQf0FDYvqB2AOofoM0QfEBDAdsX1A5A/QO0mcy2
jdhQNBKwjUHtANQ/QJvJEsGHjUUDAdsZ1A5A/QO0mSwRfLwNxiPrPMCOCNQOQP0DtJksGXwoFID6
ArUDUP8AbYbgQ6EA1BeoHYD6B2gzBB8KBaC+QO0A1D9AmyH4UCigvgBqB6D+AdoMwYdCAfUFUDsA
9Q/QZgg+FAqoL1A7APUPgDZD8KFQQH2B2gGof4A2A4IPhQLqC9QOQP0DtBmCD4UCUF+gdgDqH6DN
EHwoFID6ArUDUP8AbYbgQ6EA1BeoHYD6B2gzBB8KBdQXQO0A1D9AmyH4UCigvgBqB9Q/ANoMwYdC
AfUFageg/gHQZgg+FAqoL1A7APUP0GZA8KFQQH2B2gGof4A2Q/ChUADqC9QOQP0DtBmCD4UCUF+g
dgDqH6DNEHwoFID6ArUDUP8AbYbgQ6GA+gKoHYD6B2gzBJ/0LBQePHjw4MGDBw8ePG7mBwg+AAC+
iQQAEHwAACD4AAAIPgAAEHwAAAQfAAAIPgAAgg8AgOADAADBBwBA8AEAgOADACD4AABA8AEAEHwA
ACD4AAAIPgAAgg8AAAQfAADBBwAAgg8AgOADAEDKwBP+AACA4AMAIPgAAEDwAQDczOEHAACCDwCA
4AMAAMEHAEDwAQCA4AMAIPgAAEDwAQDcuPADAADBBwBA8AEAgOADAO4dbB48eLg9AIDgAwA3aegB
QJsBAIIPADpwAGg7AAg+AEDHDaANAQDBBwDotAG0IQAg+AAAnTaANgQABB8AoNMG0IYAgOADABml
03b06FHz008/pXo+33zzjdm/f7+5cuVKmm2DQ4cOmcGDB5vHHnvMrFixgqKIw9ChQ81HH310Q5ad
Fu9bIq+H4AOA4AMAmSD4fPHFF6Zt27b25yFDhpi333475vQLFy40NWrUMLfffrvJkyePadOmjfnl
l18Cfz9y5EiK+6Fky5YtxXz27dtnqlevbooVK2YKFy5scubMad57772kv/5r166ZIkWKmEmTJpmN
GzeaTz/9NEu870888YR55JFHUj2fMmXKmPHjx6f7+kZ635LxmhJ5PQQfAAQfAMgEwefNN980Y8eO
tT83b97cHDx4MOq0P/74o7n11lvNrFmz7P91pCZv3rxm7dq1KYLP/PnzzTvvvGMfy5YtC5nPmTNn
bOAZOXKkDU1Xr141mzZtirnsRG3ZssVkz57d/Pzzz1nqfV+wYIGZN29ehgw+q1evNlOnTo25vpHe
t2S8JoIPABB8AGTR4PPss8+a9evX2wBSvnz5mNNu27bNHr05e/Zs4HcKS6+99lqK4HPu3Lmo85k8
ebIpV65curx+BTuFNWSc4PPiiy+aJk2a3JD3jeADAAQfAFko+Pzwww+286dH2bJl7XUPgwYNsmFE
v9NRmkj0PJ2S5n1bf/78eVO0aFHz+eefxxV86tWrZ7p16xbX6+jfv7/p2bOnWbRokalataoNT3L9
+nV7HUjp0qVNyZIlzejRowPP0dEB/V5HDmrWrGmvFfF7TqLLCn6ejl7dd999dtuOGzcuZBrNQ6dv
6TS/fPny2bDpHRHzm7+uq+rUqZMpXry4/bt35C3W9op33QYMGGBKlSpla2HatGkpgkJqt8GUKVPs
KWwKNXpPevXqlWJ9o71v4a/Jb11cXg/BBwAIPgAycfDRgALqBI4aNcpUrFjR/tyuXTvz6KOP2p+D
T10LN3HiRDvPHj16mPvvv9/MnDkz5O9e8FEH9U9/+lPI0SHPbbfdZjupClCNGzc2LVu2NB988EHM
16HrOypUqGBDk06jO3DggP29QluVKlXMunXrzNKlS02BAgXMypUr7d+OHz9u+vXrZwOGrhPZsWOH
73MSXZb3vMqVK9troGbMmGFGjBhht4W2iWfYsGEmR44cdjtqvrrQfs+ePU7z7969u91WOiVQp4Lt
3Lkz5vYKvh7GZd2GDx9uT0HUe6p16ty5sz3CFxwUUrsNDh8+bFq3bm1q1apl3xPvtQevb7T3Lfw1
+a2Ly+sh+AAAwQdAJg4+nlWrVgW+cdeRhM2bN/vOb9euXfaIgwY20L/BR3vk+++/tx3Shx56yHZE
1fFUJ91z+fJl2/m84447zDPPPGMHNOjYsaP93YYNG2J25PXN/unTpwO/u3Tpkj1yoKMInlatWpkO
HToE/q9TpvLnzx/XcxJdlp6nI2C69kk0Ul2uXLnM7NmzA/NQZ16nB4Zzmb+OoGhb6UiGn0jBJ9a6
6f8aZEKBI5iOkHhHbJKxDSTSqW7h6xv+voVP47cuLq+H4AMABB8AmTz46DS07777zoYedUj1s76l
//rrr+3P0TrWe/futaO5vf/+++af//yn/dZeHfkPP/ww4vQatECnigVfO6TRunQKU/369UOmrVSp
kh0hzrUj762PXl+dOnVM06ZN7UMd2+B5h3egXZ6T6LIiPU8hQEc+guehU90ibVu/+euUOAXO2rVr
26Mc8QafWOumoaO1/CVLlqQICt4RkmRsg2QFH791cXk9BB8AIPgAyOTBR6e03X333SZ37tz2X4WO
QoUK2Z8VZnRUJpKBAweaFi1aBP6vEbd0Otjvf//7qMufPn26XQeFKo+OpvTt2zdkui5dutgOfTzB
Z/fu3XbeOqVJocB7BJ+qF96BdnlOosvy6/R789A6hXOZv+iIm94DHSEbM2ZM0oLPl19+aZf/8ccf
Rw0KydgGyQo+fuvi8noIPgBA8AGQyYOPF1qqVatmf168eLENNX50ilb4URlds6JrdqLR0Q2tg64r
8ui+Qffee2/IdLp2Jd4jPjrdSeFN1xtFE+lUN7/nJLosv07/xYsX7Tx0jUs4l/kH02AUmne0o3Px
Bh+N6qdTF4NDgdYp+HfJ2AZeyG3YsGGqgo/furi8HoIPABB8AGSB4KMhrDWUtbz00ktONw9VZ1vX
a2hYa9E1MDpaFHyNh0Z6u3Dhgv1ZF7LrKFL4kRxd0K/T3T755BP7f81P9wNasWJFXB1qUWDTKGG6
saqChQZT2L59e8wOtN9zEl2WS6dfR7r0WnURvk7705EL3UTWZf5z5syxI7sp7PTu3ds0atTIeXu5
rJveR72fOkqi90RHlm655ZaQa2KSsQ30OnSKZHAYjjf4uKyLy+sh+AAAwQdAJg8+unnoW2+9ZX/W
6W0aqtqPAs0LL7xgSpQoYe666y47OpmOAn377beBaXRzSg15rdG2dDqWrrnQ9UDh3njjDRsA1DHV
fHTkKJZoYUTf4vfp08de+6KL3dWh1rSxOtB+z0l0WS6dfnXQdaqXtpEeGgDCGxnPb/4a3EDP0UX7
devWjTkYRSLBR6eHadhn1YyOjLz77rspTg1LxjbQDWwbNGhgj9h07do14eDjty4ur4fgAwAEHwCZ
PPikho44aDQ3DTscTgMa6MJyHc2J9PfwIPXZZ59FHPI6XlquhkzWv2n5nNQ8L5gC0LFjx+wpWfHM
X887depUmtaM3je/keOSsQ1OnjxpX09av/cur4fgA4DgAwAEH4A2BAAEHwCg0wbQhgCA4AMAdNoA
2hAAEHwAgE4bQBsCAIIPANBpA2hDAEDwAQA6bQBtCAAIPgDotAGgDQEAwQcAnTYAtCEABB8AoNMG
0IYAgOADAHTaANoQABB8AIBOG0AbAgCCDwDQaQNoQwBA8AEAOm0AbQgACD4AQKcNoA0BAMEHAB03
ALQdACD4AKADB4A2A4DgAwCZoCPHgwcPtwcAEHwAAEhyIAUAgOADACD4AABA8AEAEHwAACD4AAAI
PgAAEHwAAAQfAADBBwAAgg8AgOADAADBBwBA8AEAgOADACD4AAAIPgAAEHwAAAQfAAAIPgAAgg8A
AAQfAADBBwAAgg8AgOADACD4AABA8AEAEHwAACD4AAAIPgAAEHwAAAQfAADBBwAAgg8AgOADAADB
BwBA8AEAgOADACD4AABA8AEAEHwAAAQfAAAIPgAAgg8AAAQfAADBBwAAgg8AgOADACD4AABA8AEA
EHwAACD4AAAIPgAAEHwAAAQfAAAIPgAAgg8AgOADAADBBwBA8AEAgOADACD4AABA8AEAEHwAAJk/
8IQ/AAAg+AAACD4AABB8AAA3c/gBAIDgAwAg+AAAQPABABB8AAAg+AAACD4AABB8AAA3LvwAAEDw
AQAQfAAAIPgAgHsHmwcPHm4PACD4AMBNGnoA0GYAgOADgA4cANoOAIIPANBxA2hDAEDwAQA6bQBt
CAAIPgBApw2gDQEAwQcA6LQBtCEAIPgAQEbptH3zzTdm//795sqVKxH/fvXqVXPgwAHzyy+/RJ2H
yzTJcOjQITN48GDz2GOPmRUrVlAUbBeCDwAQfABktU7bF198Ydq2bWt/HjJkiHn77bdjTr9v3z5T
vXp1U6xYMVO4cGGTM2dO895774VM884775hChQqZ0qVLm9tvv91s3bo1xXxcpkmGa9eumSJFiphJ
kyaZjRs3mk8//ZSiYLsQfACA4AMgq3Xa3nzzTTN27Fj7c/Pmzc3BgwejTnvmzBkbeEaOHGmP0uiI
zaZNm0Kes3v3bpM3b16zbt06+/+33nrLBiQ9N55pkmXLli0me/bs5ueff6YYfLbL6tWrzdSpU9k4
BB8ABB8AyHydtmeffdasX7/eBpny5cvHnHby5MmmXLlyMafp3bu3eeCBB0J+V7FiRTN9+vS4pkkW
Bbtbb72VQnDYLi+++KJp0qQJG4fgA4DgAwCZo9P2ww8/mPHjx9tH2bJlzdChQ82gQYNsqNHvdBpa
JPXq1TPdunWLuTzNY/To0SnClY4mxTNNuP79+5uePXuaRYsWmapVq9oQJtevX7fXqeiUuZIlS4bM
d968efb3OrJRs2ZNey2L33MSXVbw83QU7L777rPbdty4cSHTaB46vUynC+bLl8+GzWXLljnN/+jR
o6ZTp06mePHi9u+zZs2Kur10zU779u3tdLVr1zYzZ86MuV2mTJliT31TGNLvevXqlaptRfABAIIP
ANzwTpsGJpg2bZoZNWqUPdKin9u1a2ceffRR+/PatWsjzuu2226zHV+dDtW4cWPTsmVL88EHH4R0
6nXNz5///OeQ573yyiumcuXKztNE8sQTT5gKFSrY8DV//nw7KIIotFWpUsWeNrd06VJToEABs3Ll
Svu348ePm379+tmAoetYduzY4fucRJflPU+voUaNGmbGjBlmxIgRdvsfOXIkMM2wYcNMjhw5zMSJ
E+18P/roI7Nnzx6n+Xfv3t1uc51aqFPVdu7cGXV7KchoHTQAhU5NzJMnj/nxxx+jbpfDhw+b1q1b
m1q1atnfua5TtG1F8AEAgg8AZJhO26pVqwLf7OtIwubNm6NOe/nyZZMtWzZzxx13mGeeecYOaNCx
Y0f7uw0bNthpvvvuO7u8xYsXhzz3j3/8oylYsKDzNNGCj446nD59OvC7S5cu2SMU6uR7WrVqZTp0
6BD4v07pyp8/f1zPSXRZel7RokVt2BCNeJcrVy4ze/bswDwUNiId2XKZv44iaZsrPMZDgUfbfM2a
NVG3i4Sf6pbotiL4AADBBwAyRKft3LlzNoAo9KhTrp91pOLrr7+2P0fqWGsUMJ0aVb9+/ZDfV6pU
ybRp0yYkHM2dOzdkGo0Wp8DkOk204PPII4+E/G7v3r329dWpU8c0bdrUPsqUKROyjuEdfJfnJLqs
SM9TENKRl+B56FS3cC7z1ylxOnKjU9e8gSFi0ZEbHe1RoNG8ly9fHlfwSfQ1E3wAgOADABmi06ZT
2u6++26TO3du+6/Ci4aW1s861UnhJBJ9s9+3b9+Q33Xp0sV2xD0lSpQwEyZMSDFNgwYN4prGJfho
dDi9vuHDh9tQ4D2CT9UL7+C7PCfRZfkFH28eWqdwLvOXXbt2mRYtWtjwOGbMmIjbSgNV6MiQrh/S
NUaaRyLBJ9HXTPABAIIPAGSYTpuGMa5WrZr9WaedDRw40Hdeut/PvffeG/I7XXPiHfGRP/zhD/Z6
oWC65uXVV1+NaxqX4KNTsRTeevToEfV5kU5183tOosvyCz4XL16089C1NOFc5h9Mg1Fo3pGOzun6
HL3vGq1PdMqdS/BR+GzYsGGqXzPBBwAIPgCQYTpt6hRrJDV56aWXUtyENBJdiK/T3T755BP7/23b
ttn78WgEMY8uutd1LJ9//rn9v44QaJpjx47FNY1rB1uBTaORLVy40AaLs2fPmu3bt8fs4Ps9J9Fl
+QUf0REzvVYNEKDTB3VURTeRdZn/nDlz7MhuCjsaErxRo0YRt5UGU9ARIY36duLECTtf1YEGroi1
XTR/vS8a/CK124rgAwAEHwDIEJ02XfuhG4eKTm/TENcu3njjDdtx1+lxGp1Mo5SFU6f6lltusdNo
wIK//e1vCU3jEnx0VKJPnz722hddiK+Ou6aN1cH3e06iy3IJPgoPOqVMI9vpoVHSvKGm/eavwQ30
HN3stW7dujEHo9D1W5qP3itdP9W1a1c7P+80tUjbRTeQ1emGOsqj6VOzrQg+AEDwAYCbvtN24cIF
89lnn9lv/2NNoyMZV69eTdU0rjQPHemIZ16JPCc1zwumAKQjXLoeJ57563mnTp1yWobeH03v0dEf
FydPngx5XrJeM20IAAg+AECnDaANAQDBBwDotAG0IQAg+AAAnTaANgQABB8AdNoA0IYAgOADgE6b
GTp0qB2yOtnmzp0b8aaduPHS6j0n+AAAwQcAMmynrUyZMmb8+PFJX4fwIY+zwhDIN4u0es8JPgBA
8AGALB98FixYYObNm5eUea9evdpMnTqVN5rgQ/ABAIIPADptGSv4JJNuBtqkSRPeaIIPwQcACD4A
6LSldP36dTNgwABTqlQpU65cOTNt2rQUneDnn3/eDBs2LOQ5NWvWNB9++GHgd/379zc9e/Y07777
rqldu7YpXry46datm7l8+XLU4OM9J3i+kyZNMtWrVzf58uUz5cuXN8uWLbN/W7FihWnfvr0pWbKk
nf/MmTMDz5syZYopUqSIufXWW+169erVKzC/wYMHm9KlS9vnjR49OuS1Hz161HTq1Mmuq/4+a9as
qNvPW9dFixaZqlWrmsmTJzstw3ve2rVrze9+9zvz61//2m5j3QC0e/fu5rbbbjMPPfSQOXjwYMh2
GDt2rKlcubIpWLCguf/++8327dsDf3/hhRfMq6++GrIc/f3ee+81P//8s+86ubznIPgAIPgAQKbq
tA0fPtwUK1bMBok9e/aYzp07m2zZsoV0gps1a2Z/H9xx1vyWLl0aEmoqVqxoO+nz58+34SNXrlwh
YcLvGh+Fqxw5cpiJEyeaAwcO2IvttU5euJkxY4bZv3+/GTlypMmTJ4/58ccf7d8OHz5sWrdubWrV
qmU2btwYeI4u2K9SpYpZt26dXdcCBQqYlStXBpan4NGyZUsbOrZs2WJ27twZdftpXStUqGDq1atn
X5/Wz2UZel6lSpXMb3/7W/v3Hj16mJw5c5qHH37YBkOdonfXXXeZvn37hrwnCnITJkww27Zts/PQ
69XrFG1ThTWFJ4/m9dhjjzmtk8t7DoIPAIIPAGSaTtuVK1dM4cKFTb9+/UJ+r2//x40bF3fwueee
e8yFCxcCv1MYadeunVPwuXTpkj3K07x5c9/XosCj5a9Zsybwu/BT3TQ/HQFSYPK0atXKdOjQIfD/
++67z3Ts2NG+Hj9aVx1BOX36dFzL0PPuvPNOc+rUKfv/Q4cO2XV/5ZVXQgKYgpHoCJnm+fLLLwf+
fu3aNRteNJ385z//saHSe/1aDwUl/d9vnVzfcxB8ABB8ACDTdNq8TviSJUtSdIITOeITfv3OqFGj
TKFChQLBIlbw2bt3r52nTnWLRkdzdLRHIUfTLl++PGrw8eZXp04d07RpU/vQ66pfv35gGp1GpyMp
OnVOR0f8gk/463NZRvjzTp48aZ+zYcOGwO90tEfrIPv27UuxbeXBBx80jRs3Dvxfp8cptImm1Slt
Ckh+6+T6noPgA4DgAwCZptP25Zdf2t9//PHHaRJ8xowZY4PFL7/84ht8du/ebecZ6T4/er46+brm
R0cldL2MX/Dx5qfTuhRwvIeeG2zXrl2mRYsW9lQvrW88wcdlGfEGny+++ML+/f333w9ZVtu2be1p
dp6FCxfaIzs//fSTDUHeERy/dXJ9z0HwAUDwAYBM02lToNC1IsEdXp0qFf67Bx54wDz55JOB///9
7393Cj5t2rSxgw1Emyb4/xcvXjS5c+e2p8eF03UoWt769evt/3W6Vnjw6dKli2nYsGHI69D8dE2N
i0GDBpmiRYtGPe0t0utzWUa8wUdBJnv27PY6nWAlSpQwTz/9dOD/mk7B54033rDXDHnXNfmtk+t7
DoIPAIIPAGSqTpuu/dDF9zoCoAvpdfTjlltuCbneQyOI6QJ8nSalowcadS1S8FHn3BvpbdWqVfZa
Eo0Y5hJ8vACQN29eeyG+TtvS0QsdATly5Ig9IqOL+k+cOGEGDhxolx887zlz5thrhL755pvA7zSd
rn3R0REFq7Nnz4aMjqbnaGQ3hZ3evXubRo0aOQcY12XEG3zkueees+/J5s2bbcDRCG96ztatW0OW
raNgOqJWt27duNbJ5T0HwQcAwQcAMlWnTac+aUhj/V3f+ms46vDTnjSC2W9+8xs7TbVq1cxXX30V
MfjoiIuuKdEQzBqdrWvXriEjj/kFH3XSdcqajmDooQv6vWGrNUqcOvkKRkOGDLHzVtDxTuE6c+aM
adCggT3aob+JjmT06dPHPk9HRzS9lunR4AZajgKawoOCRrzBx28ZiQQfBZXHH3/cHvlRINGRqLlz
56ZYtgYz0LymT58e1zq5vOcg+AAg+ABApuy0HT9+3Hd0s+ARzWIFA013/vz5hNdVAejYsWOBa4OC
A4H+5tHRn3AKFsHTiMKXjhoFh7DgZXkjrqVGrGUkSiPkRdoOyVonl/ccBB8ABB8AoNMWJfgAtCEA
IPgAQKbstL3++utm9OjRbGjQhgCA4AMAdNoA2hAAEHwAgE4bQBsCAIIPANBpA2hDAEDwAQA6bQBt
CAAIPgDotAGgDQEAwQcAnTYAtCEABB8AoNMG0IYAgOADAHTaANoQABB8AIBOG0AbAgCCDwDQaQNo
QwBA8AEAOm0AbQgACD4AQKcNoA0BAMEHAB03ALQdACD4AKADB4A2A4DgAwA3e0eOBw8ebg8AIPgA
AJDkQAoAAMEHAEDwAQCA4AMAIPgAAEDwAQAQfAAAIPgAAAg+AACCDwAABB8AAMEHAACCDwCA4AMA
AMEHAEDwAQAQfAAAIPgAAAg+AAAQfAAABB8AAAg+AACCDwAABB8AAMEHAEDwAQCA4AMAIPgAAEDw
AQAQfAAAIPgAAAg+AACCDwAABB8AAMEHAACCDwCA4AMAAMEHAEDwAQCA4AMAIPgAAAg+AAAQfAAA
BB8AAAg+AACCDwAABB8AAMEHAEDwAQCA4AMAIPgAAEDwAQAQfAAAIPgAAAg+AAAQfAAABB8AAMEH
AACCDwCA4AMAAMEHAEDwAQCA4AMAIPgAAAg+AAAQfAAABB8AAAg+AACCDwAABB8AAMEHAACCDwCA
4AMAIPgAAEDwAQAQfAAAIPgAAAg+AAA+bAg+AACCDwCA4IPM/v7zyDoPgOADACD4gPcevOcAwQcA
QEcIvO/gvQcIPgAAOkHgPQc1ABB8AAB0gMB7DmoAIPgAAOgAgfcc1AAIPgAA0AEC7zmoARB8AACg
A4RM8J5/8803Zv/+/ebKlStptoxDhw6ZwYMHm8cee8ysWLGCGgAIPgAAOkDIau/5F198Ydq2bWt/
HjJkiHn77bejTnvkyJEU94rJli1b1OmPHTtmChYsaAYMGJDib/v27TPVq1c3xYoVM4ULFzY5c+Y0
7733XtJf/7Vr10yRIkXMpEmTzMaNG82nn35KDQAEHwBAZu74cHNDgk8kb775phk7dqz9uXnz5ubg
wYO+wWf+/PnmnXfesY9ly5ZFnb5FixZ2+vDgc+bMGRt4Ro4caX755Rdz9epVs2nTppjLTtSWLVtM
9uzZzc8//0wNAAQfAADBB1m10/vss8+a9evX2wBSvnz5mNN6wefcuXO+y503b54pXbq0adWqlRk4
cGDI3yZPnmzKlSuXLq9fwe7WW2+lBgCCDwAgK4YfZO1O7w8//GDGjx9vH2XLljVDhw41gwYNsmFE
v9ORnNQEn5MnT9rTy9asWWOeeuqpFMGnXr16plu3bnG9jv79+5uePXuaRYsWmapVq9rwJNevX7fX
7yhklSxZ0owePTpF+NIRn5o1a9prfPyek+iygp+no1f33Xef3bbjxo0LmUbz0Gl3Os0vX758Nmx6
R8385n/06FHTqVMnU7x4cfv3WbNmEXxA8AEAgOCDaJ1eDSgwbdo0M2rUKFOxYkX7c7t27cyjjz5q
f167dm3M4KPO/Z/+9Cdz9uzZiNO1adPGPPfcc/bnSMHntttus536qVOnmsaNG5uWLVuaDz74IObr
eOKJJ0yFChVsaNKpdgcOHLC/V2irUqWKWbdunVm6dKkpUKCAWblypf3b8ePHTb9+/WzA0PU9O3bs
8H1Oosvynle5cmVTo0YNM2PGDDNixAi7vbTdPMOGDTM5cuQwEydOtPP96KOPzJ49e5zm3717d7ut
dEqgTuHbuXMnwQcEHwAACD7w6/SuWrXK9OrVy/6sIwmbN2+OOa/vv//eds4feugh2ynXdTrqgAfT
UZI77rgjcFQoPPhcvnzZDoigaZ555hk7oEHHjh3t7zZs2BAz+OhIyOnTpwO/u3Tpkj2NbcqUKYHf
6dS6Dh06BP6vU93y588f13MSXZaeV7RoUTtKnWikuly5cpnZs2cH5qEQpmupwrnMX0eRtK10ZChZ
NQAQfAAABB9k2uCjUPLdd9/Z0KNOuX7WkYqvv/7a/uzSsdaABDoNLPi6oG+//daehqUjOV999ZV9
PPzww6Zz586BoyYaZU2nntWvXz9kfpUqVbJHimIFn0ceeSTkd3v37rWvr06dOqZp06b2UaZMmZB5
hwcfl+ckuqxIz1MQ0tGf4HnoVLdwLvPXKXF58uQxtWvXtkeFCD4g+AAAQAcIMd5zndJ29913m9y5
c9t/FToKFSpkf65Vq5Y9KuNi+vTpdv4KTKLT1SINpKGHOvEeHU3p27dvyLy6dOliO/TxBJ/du3fb
eQ8fPtyGAu8RfKpeePBxeU6iy/ILPt48tE7hXOYvu3btsqPl6QjZmDFjaPcg+AAAQAcIsd5zDe9c
rVo1+/PixYtTXIfjQkcuNH9dMxTNAw88kGLeum/QvffeG/I7XbsS7xEfnR6m8NajR4+oz4t0qpvf
cxJdll/wuXjxop1H69atUzzXZf7BNBiF5u1ydI52D4IPAGTxziCPrPMg+KSkIaw1lLW89NJLTjcP
PX/+vLlw4YL9+fDhw/YIUayjNNGCjy7o1+lun3zyif3/tm3bTN68ec2KFSviChWieWsEuYULF9pg
oQEXtm/fHjX4uDwn0WX5BR/RkS69Vg1aoNP+dKRHN5F1mf+cOXPsyG4KO7179zaNGjXiCw8QfAAA
dALAex7rtevmoW+99Zb9Wae3aYhrP6tXrzY5c+a0I4/pVCtdf/LPf/4z7uAjb7zxhg0AOs1Oo5xp
tLNYooURHSnp06ePvfZFgwNo8ABNGyv4+D0n0WW5BB8FmhdffNFuRz00SMTMmTOd5q/BDfScwoUL
m7p16/oORkH9g+ADAHSAwXvP606ABjQ4dOiQPVKjoaJTS0ePPvvss6jDYse7bho2Wv+m5XNS87xg
CkDHjh2zN46NZ/563qlTp6h9EHwAAHz4gxqg7kENgOADAHz4gxrgNYMaAAg+AMCHP6gBXjOoAYDg
AwB8+IMa4DWDGgAIPgCQ1T78dQ+T/fv3mytXrkT8uy5Q1l3rI13EHM80yaAL0wcPHmwee+yxmEMH
UwO85tSaO3duxBt1xmvo0KF2+Ou0nEey1jWZkvG6CT4g+AAAwSci3UtDN1aUIUOGmLfffjvm9Pv2
7TPVq1c3xYoVs8PLapjZ8HuhvPPOO6ZQoUL2TvW333672bp1a4r5uEyTDLpniO4RoptObty40Xz6
6afUAK85zUQbEjpeZcqUMePHj0/TeSRrXZMpGa+b4AOCDwAQfCLSN75jx461Pzdv3twcPHgw6rRn
zpyxgUf3QtFRGh2x2bRpU8hzdGNC3adk3bp19v+6Z4oCkp4bzzTJsmXLFnvTyJ9//pka4DUTfAg+
AMEHALJqB1B3sdfd7BVkypcvH3PayZMnm3LlysWcRndW180bg1WsWNFMnz49rmmSRcFON0WkBnjN
BB+CD0DwAYAs1gHU3erVudCjbNmy9rz6QYMG2VCj3+k0tEjq1atnunXrFnN5msfo0aNThCsdTYpn
mnD9+/c3PXv2NIsWLTJVq1a1IUyuX79ur9/RKXMlS5YMme+8efPs73XEp2bNmvYaH7/nJLqs4Ofp
KJjuNq9tO27cuJBpNA+ddqfTBXWHeoXNZcuWOc3/6NGjplOnTqZ48eL277NmzaIDGOdrjrWNv//+
e9OwYUPz2muvBX6nUyVbt25tr4dxeQ/Dw8Tzzz9vhg0bFvJc1eKHH34Y8rsBAwaYUqVK2bYxbdq0
FAHArzZc5hEt+Lz77rumdu3atq7Uvi9fvhyYRtfEtW/f3i5T08ycOdO5JtNinQk+IPgAAOL68NfA
BOpkjBo1yh5p0c/t2rUzjz76qP157dq1Eed122232c7L1KlTTePGjU3Lli3NBx98ENKR0TU/f/7z
n0Oe98orr5jKlSs7TxOtk1ahQgUbvubPn28HRRCFtipVqtjT5pYuXWoKFChgVq5caf92/Phx069f
P9s51fU9O3bs8H1OosvynqfXUKNGDTNjxgwzYsQIu/11N3qPOsE5cuQwEydOtPPVhdx79uxxmn/3
7t3tNtephTqFb+fOnXQA43zNfttY17gpKKteRAFH4ffSpUtO72F48GnWrJnp3LlzSBvRumnZnuHD
h9tTSBUqNB9Nny1btpAA4LfeLvOI1KbU/u+//35b57169TK5cuUKCS9TpkyxtayBTHSKa548ecyP
P/7oVJNpsc4EHxB8AAAJffivWrXKdnZE39pu3rw56rT6FlidkjvuuMM888wzdkCDjh072t9t2LDB
TvPdd9/Z5S1evDjkuX/84x9NwYIFnaeJ1knTN8enT58O/E6dUZ3Gps6Zp1WrVqZDhw6B/+tUt/z5
88f1nESXpecVLVrUdhJFI96pIzl79uzAPBTCIh3Zcpm/jiJpm6vzTAcw/tfsso3lqaeeskfrtm/f
bmvnH//4R8g8or2HiQQf1Yiub1NAD6YjH97RQr/1dplHtHW95557zIULFwK/09EtfQkSiQKP1n3N
mjW+NZlW60zdg+ADAIjrw//cuXM2gCj0qFOun3Wk4uuvv7Y/R+pY65QffRNev379kN9XqlTJtGnT
JiQcBZ8WJBotToHJdRqXDqXs3bvXvr46deqYpk2b2oc6TsHrGB58XJ6T6LIiPU9BSN+YB89DRxHC
ucxfp1PpG3edcuQNDEEH0P01u2xjr4Ov09dy585tXnrppYjziPQeJhJ8NNS6/r9kyZIUAcA78uG3
3i7zcG1TOgqs0RaD9wE6+qWjPS+++KJdzvLly31rMq3WmeADgg8AIK4Pf53Sdvfdd9uOnf5VeFFn
Rz/XqlUr5Bz/YDoK0rdv35DfdenSxXZ6PCVKlDATJkxIMU2DBg3imsalk6bR4fT6dMqMOmDeI/hU
vfDg4/KcRJflF3y8eUS6d4rL/GXXrl2mRYsWNjyOGTOGDmAcr9l1G+saOB3x0TYOH3Aj1nuYSPD5
8ssv7f8//vjjqAHAb71d5uHaplRTCjIa7EQPHc1RCNRRGC0vPPhEq8m0WmeCDwg+AIC4P/w1vHO1
atXszzrtbODAgb7z0v1+7r333pDf6fx+74iP/OEPf0hxqoyueXn11Vfjmsalk6bTaRTeevToEfV5
kU5183tOosvyCz4XL16089DpROFc5h9Mg1Fo3i6nvRF84tvG6uw/9NBDtrOv09q++uqrwN9ivYeR
akCjFz755JOB///9738PCT4KFxoYILizr/UM/p3fervMw7Ve1ZY1+ILouhutq0Z9FJ2eFin4RKrJ
tFpngg8IPgCAuD/81ZnRSGqi03nCb0IaiS7i1ulun3zyif3/tm3b7P14NPKTRxc4q7P4+eef2//r
W15Nc+zYsbimcemkiQKbblC6cOFC2yk9e/asvTYjWvBxeU6iy/ILPqIjZnqtushbpw/qm3HdRNZl
/nPmzLGjaKljqSHBGzVqRAcwztfst401kp+OSJ46dcp2znUtz29+8xs7rct7GF4DCvN33XWXPbVL
da6R4MIHN9B1LzrqqqMfalM6enLLLbeEXOvit94u84jUpvRavRHmdM2frrvRACeiQTl0FEeDHZw4
ccKug9bd+7tfTabFOhN8QPABAMT94a9z9nXjUNHpbTq9x8Ubb7xhO33qsGhkq+CheoPDhjowmkYD
Fvztb39LaBqX4KNvifv06WNPz9HF1ApUmjZW8PF7TqLLcgk+6gDqWgmNbKeHRrryhgj2m78uJNdz
1DmtW7duzMEoCD6RX3OsbaxRANVR/+tf/xqYXiMgKhwED+Me6z0MrwGN+qbgpPXREVYdPQoPPjrt
S8M56/c64qHhpcNP+fKrDZd5RGpTGnBA19+oDao9d+3a1d6Y2KPrALVMtXldh6e/a9neKWuxajIt
1pngA4IPACBdP/w1CtRnn31mv8GNNY2+BQ/uRCUyjSvNQ99QxzOvRJ6TmucFU+dZR7h0VCGe+et5
OhpBBzB1rzmt38NwwSMERqPg5Xfqot96u8zDo0EcfvrpJ/vzt99+a86fPx9xOrXz4CNeOvoTT00m
c52pexB8AAB8+IMaoO5BDYDgAwB8+IMa4DWDGgAIPgDAhz+oAV4zqAGA4AMAfPiDGuA1gxoACD4A
wId/hjR06FA7DDc1wGvOiObOnRv1Zqg387KoAYDgAwB8+KezZA6PSw1krNcU63VlhNccbVj0eKeJ
RsNB33HHHUldH+oeIPgAAB/+BB9qIAMGn/DHjXrNq1evNlOnTg353YIFC8y8efNiTpOaMPL666+b
F154Id2CT6T1T69tSd2D4AMA4MOf4ONcA9HCQmZ9pCfd0LRJkyZxT5OaMNKsWTOzfPnydAs+Lq8x
vbYl+z4QfAAAzh/+R48eNZ06dbJ3TC9ZsqSZNWtW4G+6meCkSZNM9erV7d3Wy5cvb5YtW2b/1r9/
f9OzZ0+zaNEiU7VqVTN58uTAcwYPHmxKly5t5zd69OiQ5fn93Zvvpk2b7N3gy5Yta8aNGxfXPPT3
AQMGmFKlStk7wk+bNo3gYzjiE14jY8eONZUrVzYFCxY0999/v9m+fXvctRhsypQppkiRIubWW281
NWvWNL169QqZT6xpwsOIX417dONRzSv4JsIrVqww7du3t8+rXbu2mTlzZsTg8+6779q/q+1369bN
XL582Xe/4Pcaw/cHfusSbR8TbTnUPQg+AICEP/y7d+9uWrZsaQ4ePGi2bNlidu7cGfjbsGHDTI4c
OczEiRPNgQMH7OAAe/bsCXSeKlSoYOrVq2fmz59v/y4aRKBKlSpm3bp1ZunSpaZAgQJm5cqVgXn6
/V3zVWe0Ro0aZsaMGWbEiBF23XXHd9d5DB8+3BQrVsx2srS+nTt3NtmyZSP4cI1PSI2oYz1hwgSz
bds2W3d58uQxhw8fjqsWg+m5rVu3NrVq1TIbN24MaSteqHGZxqXGPe+9955p1KhRigCm9d2/f78Z
OXKkfV0//vhjyOuqWLGiDXtquwoVuXLlCvnSI9p+Idb6R9of+K1LtH1MtOVQ9yD4AAAS/vDXN9kd
O3a037wGu3Tpkv0Gtnnz5hGfp46Ovo0+ffp0yHP0Da06O55WrVqZDh06OP3dm2/RokVtR0muXLli
O2WzZ892moemL1y4sOnXr1/I+uqIT6xv6wk+Wec168iGaujll18O/O7atWs2XKjD71qLkbicxuY3
jUs78fTo0cOMGTMm6vooZGgbrFmzJmRZ99xzj7lw4ULgdwoZ7dq1890vxFr/8P2B37r47WM41Q0E
HwBAUj/8dVqJvoXVaSj6dtmzd+9e+xydhhIt+IRfJ+A9p06dOqZp06b2ocBRv359p79Hm686n/rW
2GUehw4dsn9fsmRJiuDDER+Cj+zbt8/+XkdSgj344IOmcePGzrWYVsHHpZ14dOQm/BQ90VESHWHR
sjSv4GuAIr2uUaNGmUKFCgWCTrT9gutrdFkXv30MwQcEHwBA0j/8d+3aZVq0aGFPB/O+Pd69e7d9
TrT7fUTq6HjP0WlE6jh5j7Vr1zr93aWz6TcPDe2rv3/88ccEHzqAEV/zF198YX///vvvh/y+bdu2
9lStGx18XNqJ/Otf/zIlSpQwv/zyS+B3+llHanStjI5w6jkuwUftXkEneF6R9gvxBB+/dfHbxxB8
QPABAKTZh/+gQYNsx07f+l68eNHkzp3bngLjGnx06oqeo9NvIvH7u0tn028e6mzpguzgkKPnhP+O
Gsi6r1kDAmTPnt1eRxNMIeLpp59OVfDp0qWLadiwYcya9pvGpZ2I1kPBIpiuhdFrXr9+vf2/Ts9z
CT5t2rSxgwj47RdcX6PLuvjtYyIth7oHwQcAkPCH/5w5c+wITurU9O7dO+RC6b59+5q8efPai6p1
DYS+odW35dE6OjJw4EB70fjChQttx0ajTQWfiuP3d5fOpt88dC1EpUqV7FEfXbiub61vueUWrvEh
+AQ899xztkY2b95sg5BGeNO0W7duTVXwUXvSdSvffPNN1Pm4TONX46LpNZBAMA28oCM0GqjgxIkT
dj56XRrZMHhZCnkffvih/f+qVavsdXHB08TaL7isv+u6xNrHRFoOdQ+CDwAg4Q9/XcScM2dO2/Gp
W7eu7Qh61OHS6Sb6ux66+NsbjjZa8NG31X369LGnzegCbXVcNK3r3106m37z0OluGsZar1lHejRs
L6e6EXyCKUg8/vjj9siPQrFqbO7cuSHTJBJ8zpw5Yxo0aGCPZHTt2jXifFym8atxDdCg9njq1KkU
66BR2vQ8BYohQ4bYZej53qlymo8GS9C1QxrKW6OqaZqrV6867Rdc1t91XWLtYyIth7oHwQcAkKoP
f3U+InWggv9+7NixkPP//agTpW98gztT8fw9Gcs4fvx4xFGpqAFes0cjm8Vb2y5Onjxp201qp4lW
4xs2bLADD0SjYBc8bx1x8Wh0NR3lkm+//dacP38+of2Cy/r7rYvLPsZ1OdQ9CD4AAD78QfDJZHTa
mK69AXUPgg8AgA9/UAOZ9jXrCBBHM6l7EHwAAHz4gxqg7kENgOADAHz4gxrgNYMaAAg+AMCHP6gB
XjOoAYDgAwB8+IMa4DWDGgAIPgDAhz+oAV4zqAGA4AMAfPiDGuA1gxoAwQcAwIc/qAFeM6gBEHwA
AHz4gxrgNYMaAMEHAMCHPwg+1D11Tw2A4AMAfPiDGuA1gxoACD4AwIc/qAFeM6gBgOADAHz4gxrg
NYMaAAg+AEAHALz3vHbw3gMEHwCgIwDec7YBeM9B8AEApFmHgEfWeYC6p+4Bgg8AIIt1fAEAIPgA
AAg+AAAQfAAABB8AAAg+AACCDwAABB8AAMEHAEDwAQCA4AMAIPgAAEDwAQAQfAAAIPgAAAg+AACC
DwAABB8AAMEHAACCDwCA4AMAAMEHAEDwAQCA4AMAIPgAAAg+AAAQfAAABB8AAAg+AACCDwAABB8A
AMEHAEDwAQCA4AMAIPgAAEDwAQAQfAAAIPgAAAg+AAAQfAAABB8AAMEHAACCDwCA4AMAAMEHAEDw
AQCA4AMAIPgAAAg+AAAQfAAABB8AAAg+AACCDwAABB8AAMEHAACCDwCA4AMAIPgAAEDwAQAQfAAA
IPgAAAg+AAAQfAAABB8AAMEHAACCDwCA4AMAAMEHAEDwAQCA4AMAIPgAAEDwAQAQfAAABB8AAAg+
AACCDwAABB8AAMEHAMCHDcEHAEDwAQAQfJDZ338eWecBEHwAAAQf8N6D9xwg+AAA6AiB9x289wDB
BwBAJwi856AGAIIPAIAOEHjPQQ0ABB8AAB0g8J6DGgDBBwAAOkDgPQc1AIIPAAB0gHAD3vOrV6+a
/fv3m3PnzqX7azl06JAZPHiweeyxx8yKFSsSnibc3LlzzZtvvhn1//+fvXuBrunO//+/QiQujYpL
G4bWpe60GDPiWpbLuIxWVSkd1rcYQiUMwtc1bl3i1sZXQy2jfNVlRFyGYYY0RhjaL78ut4g0TKLU
JZ3S1KUhyPu/3p+1zvmfc3KuSWgSz8daZ9U5Z+/P3jv7s3s+r/P57M+hDgAEHwAADSAU83N+6tQp
6devn/n3jBkzZOPGjS6X/fOf/yxlypSRF154QcqVKyevv/66nD592m6ZjIyMPL8n4+fnV+DjePTo
kQQHB8uyZcskKSlJvvrqq3wt48y7774rb7zxhsvnXPcAwQcAQAMIxfyca8/GwoULzb+7desmFy5c
cLns119/bcJEbm6u/Oc//5HWrVvL8OHDnQafDRs2yLZt28wjPj6+wMdx9OhRKVWqlPz8888FWuZJ
BJ89e/bI8uXLC/3cFVa5XPcg+AAAaATjmT/n77//vhw8eNCEmbp16/pUdnR0tFSvXt1p8CnsoXAa
0CpUqFDgZZ5E8Bk1apR07ty50M9dYZXLdQ+CDwCARjCeyXP+448/yqJFi8yjVq1aMnPmTJk2bZrU
rl3bvKa9NN7o06ePDBo0qMDB5/Hjx6bXqUGDBlKxYkXp2LGjnDhxwvr++vXrpUaNGqY3p1mzZub+
HUeulhk5cqTMnj3bblv6/v79+wsl+MTExJjhdRq4tNyIiAjrdvReI92nkJAQmT9/vnWdW7duSbt2
7eTDDz+0vqbD9Pr27WvuL3JXLtc9CD4AANAAgpfn/Pr167JixQqZN2+evPLKK+bfb731lgwYMMD8
OyEhwWV5N27ckF27dpmGeNu2bc1kAs6CT3h4uHz66aeSlZXlcR+joqJMI3/JkiVy/PhxEzwCAwMl
PT3dvH/lyhWZPHmyua9I793RIXeOXC3TtWtXGTFihF3w0f2Li4srlOCj+6iBpUWLFma7ycnJ5nUN
kw0bNpTExESzraCgIPN3s9B7qTSk6TpK70tq1KiR3L9/3225XPcg+AAAQAMIPp7z3bt3W3sShg0b
JkeOHPFY3tSpU6V8+fKm0f7RRx9JTk6O3fvam6GNfu0N0sZ+lSpVzL03rjx48MD0aowfP976mvZ+
6Lpjx461vqbD2J577jm3++ZsmScdfJTjkDQNL3pM2mtj0bt37zy9Y3/4wx9Mj5v2bul+/+tf/3Jb
Ltc9CD4AANAAgg/nXIeh6eQEGnrWrFlj/q3DzL777jvzbw0H7mjY0UZ648aNpVOnTi6X06mvtRfD
3b1D58+fzxNEVI8ePezK/iWDT2hoqPz2t7/N89Ahg84CSkpKitlGq1atpEuXLuZRs2ZNU46t27dv
m79NQECAfPDBBx4DFdc9CD4AANAAgg/nXIe0vfrqq6bBrf+tX7++PP/88+bfOrRKe2G88dlnn5ny
//3vf7tc5pNPPjHLaKhyRqfT1vf37dtn97pOsd2mTZsiEXz+8Y9/yN///vc8D0tvl2NAOXv2rNmG
DuHTGe0sD8chhBqctMdHp/vWvxPBBwQfAAAIPijkc65TPmuPjfrLX/5ihrD5SsOKlm+5T8UZvXdF
l9H7ipy5e/euGTanw+NsVatWTYYOHVrg4NO9e3cZPHiw9fmhQ4cKfajb6NGjzWQFFjrUTUPluHHj
3K43ZMgQMyRQZ8fTe5POnTvntlyuexB8AACgAQQfz7lOYa1TWSsdZvW3v/3NY1nak2EJMDrJgfam
VK5c2W4Gtzt37si9e/fMv/UGfe1Fatmypdty9beAtNdJ7zHSIKQzvOl+Hzt2rMDBZ9asWVKnTh0z
CYP2ujRp0qTQg8/atWtNcLENdxokdcKGzZs3S3Z2tpnkwXamui1btphwp39HnUpcf0OpefPmZll3
5XLdg+ADAAANIPhwzufOnWuGqikd3ma5X8WdP/3pT6Y8DSn+/v5mmNaBAwfsltEf3dT3dEYzHcKl
97V88803bsvVUDBw4EDT86MTJ2iYskzrXNDgk5aWZgKF7rf2cGmvSmEHn5s3b5oZ7rSXJywszLym
vT4TJ040s9PpRAcaYLRcpTPQaSj661//ai1Dw40GoTFjxrgtl+seBB8AAGgA4Smcc22Ma89Fampq
nhndlE5ooL0rX375pWng+0J7ii5fvmx6QApbZmbmE/9bX7t2za7HxvL30Cm+9b+FWS7XPQg+AADQ
AALnHNQBEHwAADSAwDkHdQAg+AAAaACBcw7qAEDwAQDQAALnHNQBgOADAKABBM65Czpbm86+Bq57
EHwAAKABhGJ1zn2Z/tnXqaLBdQ+CDwAANIDw1M+5/k7P8uXL7V7btGmTrF+/nuDDdQ8QfAAANIBQ
Ms75qFGjpHPnzvlen+DDdQ9QIwEANIDw1M75jh07pH///hISEiItW7aUlStX2r0fGRkp4eHhsmXL
FmnUqJF8/PHHEhMTI8HBwVKhQgVp1qyZRERE2C1r8fjxY1m2bJk0adJEypUrJ3Xr1pX4+HinwUeX
nT59utSoUcPsy/z58+3249KlSzJs2DCpWrWqeX/VqlWcVK57EHwAAKABBO/OuYaY2NhYSU1Nlblz
50pgYKDcvn3b+r4GlHr16kmbNm1kw4YNkpaWJunp6dK3b19p0aKFJCUlSXJystMwM3v2bCldurQs
XbrUrHfgwAGXy86cOVMaNmwoiYmJEhcXJ0FBQbJr1y7r+2PHjpVevXrJhQsX5OjRo3Ly5ElOKtc9
CD4AANAAgu/nXAOPLrd371674KO9MJmZmXbLOhvqZhtm7t+/b3p5unXr5nRbjstq75GGMIvevXvL
oEGDrM/bt28vQ4YMMT1D4LoHwQcAABpA8Pmca6+N9vZomNHltm/f7jSg+BJ8UlJSTFk61M1T8LEs
26pVK+nSpYt51KxZU0JDQ63L6xA57Y3S4XjaKwSuexB8AACgAQSvznlubq7pRdF7b6KjoyUhIaHQ
gs/Zs2dNWa5+q8fZslFRUSbgWB66P7ZOnz4tPXv2FD8/P1mwYAEnleseBB8AAGgAwfM51/tt9PWD
Bw+a5zk5OV4Hn9GjR0u7du1chpns7GwJCAgw9wJ5Cj461E2XHTdunFfHMm3aNKlcuTLD3rjuQfAB
AIAGEDyf84yMDNN7ojOkXb16VaZOnWqWW7Fihcfgs3btWnMPz/Xr110uO2nSJClbtqyZpODRo0em
Z+fUqVNOl9Vt60xxmzdvNqEpKytLTpw4Ybc9ndlNw86ECROkQ4cOnFSuexB8AACgAQTvzrlORa33
zmhAmTFjhoSFhZlAYxlm5ir43Lx5U9q2bWt6anQdZ8tqgNEhcf7+/uahM7VZpst2XFZ7fSZOnGj2
RSc60H3QZSx0cgMto1KlStK6dWs5cuQIJ5XrHgQfAABoAMH7c669KxpSLLT3x1vXrl2zW9cZff/y
5cvmniJPHj58aHqi9L/Oyrlx4wYnk+seBB8AAGgAgXMO6gAIPgAA0ADinIM6ABB8AAA0gMA5B3UA
IPgAAGgAgXMO6gBA8AEA0AAC5/z/t27dOpc/YuqLmTNnyoEDB37xMorC34LrHgQfAABoAKGInXNX
02H7qmbNmrJo0aJfvIyCHGdh/S247kHwAQCABhAIPr9I8Nm0aZOsX7/e+nzPnj2yfPlygg9A8AEA
EHxA8Ck5wceR/nBr586dCT4AwQcAQPBBUTjnjx8/lunTp0uNGjUkJCRE5s+fb33v1q1b0q5dO/nw
ww+trz169Ej69u1r7lexLWPZsmXSpEkTKVeunNStW1fi4+OdNvZHjhwps2fPtlu3WbNmsn//frvX
pkyZItWrV5fatWvLihUr8oQWd/vtbRnuvPPOO2YdC90/3c+vv/7a+ppuMzo62vw7MjJSwsPDzb9j
YmIkODhYKlSoYNaJiIiw+1scPnxY2rdvL7Vq1bKuz3UPgg8AADSA8ATPud7w37BhQ0lMTJS4uDgJ
CgqSXbt2Wd/fuHGjlCpVSpKSksxzDTiNGjWS+/fvW5fRIFO6dGlZunSppKWlmQkEkpOTnQafrl27
yogRI+wCiu6bbtsiKipKqlSpIitXrjTl6PJ+fn52ocXTfntThjt/+tOfpFOnTtbn2oOj+2kbVOrU
qSP/+Mc/8hxnenq6CYctWrQwfzfbv0WDBg2kadOmEhsbK3PmzDFlZmRkcN2D4AMAAA0gPKlzruFF
eyW0h8Kid+/eMmjQILvl/vCHP5jeiRMnTshzzz0n//rXv+zK0F6ebt26Od2ur8EnJydHKlWqJJMn
T7YrR3trLKHD0357U4Yn+/btkzJlysjdu3fNcz1+PY7f/e535vmZM2dM2Hrw4IHT43Q11K1y5cqS
mppq3U/dxpo1a7juQfABAIAGEJ7UOU9JSTGvt2rVSrp06WIeGg5CQ0Ptlrt9+7YZvhYQECAffPCB
0zK0J6gwgs/FixfN861bt+YJLZbeGk/77U0Znty7d88c7969e+Xs2bNm3X/+858m+GlgWbBggQwc
ONDlcXp7j48GIe394boHwQcAABpAeELnXBv0+roOC9N7ciyPhIQEu+V+/PFH0+OhQ8U++eQTp2W4
+n0aX4OP9qTo8y+++MJlaPG0396U4Q0NVDrkTdcZPXq0tXfr2LFj8pvf/MbM5EbwAQg+AACCD4r4
OdeGvPZqjBs3zu26Q4YMkT59+phhYtrwP3funPW97OxsU4be0+JN8OnevbsMHjzY+vzQoUN2wSc3
N1eqVq1qF1B0P21f87Tf3pThjYULF5rJCV5//XXZvXu3eU2H9Gmvl25fA6Gr49SgpBNDEHwAgg8A
gOCDInDOp06damYg27x5swkxWVlZ5l4eiy1btki1atXkxo0bJlBow7958+ZmWYtJkyZJ2bJlzeQC
Ouub9sicOnXKaWN/1qxZZlIAHY6mvTQ6E5zj5AZ6r079+vVNj83x48elZ8+eUr58ebv7czzttzdl
6Gx1OoGBDmtz5v/9v/9n9k2Ht1mW0TDk7+9veq7chZq1a9eakHj9+nWCD0DwAQAQfPBLn3PtCZk4
caIEBgaaCQO0sa4NdHXlyhUTLv76179al9eGvAahMWPGWF/T4KFDuzQQ6ENv+tfZ1Jw19nXWNw1O
uj+NGzc2vUeOwUeHqukU1Pq69tLs3LkzzzA1d/vtbRnDhg0z79+5c8fp38bSc6ShyeL//u//zDr/
8z//4zb43Lx5U9q2bWt6hsLCwgg+AMEHAEDwQVE45w8fPjTTKut/80sD0OXLl01g8CQzM9PjMhq8
9B6gguy3uzJ+/vlnE46epGvXrtn1jnHdAwQfAAANIHDOn6o///nPsnjxYuoAQPABANAAAue85Coq
PTHUARB8AACgAQTOOagDIPgAAEADCJxzUAdA8AEAgAYQOOegDoDgAwCgAQTOOagDAMEHAEADCJxz
UAcAgg8AgAYQOOegDgAEHwAADSAU4XMeGRkp4eHhsmXLFmnUqJF8/PHH5nX90c/p06dLjRo1JCQk
RObPn2+33o4dO6R///7mvZYtW8rKlSvt3r906ZIMGzZMqlatapZZtWqV9T0te+HChdKgQQOpWLGi
dOzYUU6cOOF0vw4fPizt27eXWrVqSXR0tNfbANc9CD4AANAA4pxbvfvuu1KvXj1p06aNbNiwQdLS
0szrM2fOlIYNG0piYqLExcVJUFCQ7Nq1y7peTEyMxMbGSmpqqsydO1cCAwPl9u3b1vfHjh0rvXr1
kgsXLsjRo0fl5MmT1veioqIkODhYlixZIsePHzf7oOunp6fb7ZcGo6ZNm5rtzJkzxxxDRkaGV9sA
1z0IPgAA0ADinNsFDO3VyczMtL52//59qVChggk3Fr1795ZBgwY5LUMDj5a/d+9e62vaSzNkyBDT
u2PrwYMHpuzx48dbX3v06JEJVhpkbPercuXKJlipnJwcKVOmjKxZs8bjNsB1D4IPAAA0gDjneYLP
G2+8YfdaSkqKWb5Vq1bSpUsX86hZs6aEhobaLZeUlGR6e0aNGmWW3759u/W9+Ph404ujw+C018ji
/PnzZlntRbLVo0cP6dSpk9v90iCkvT+etgGuexB8AACgAcQ59xh8zp49a5bXIWkaLiyPhIQE835u
bq7paalbt66570Zfdww+6vTp09KzZ0/x8/OTBQsWmNdOnTpllt23b5/dsv369TPD7XwJPq62Aa57
EHwAAKABxDn3GHx0qFtAQICMGzfO6TrJycmmvIMHD5rnOgzNWfCxmDZtmgktOiTt7t27UqpUKXMP
ka1q1arJ0KFDfQ4+zrYBrnsQfAAAoAHEOfcYfNTUqVPNBASbN2+W7OxsycrKss68phMMaA+LzqJ2
9epVs6yWv2LFCuv6a9euNbOuaRCZMGGCdOjQwfre8OHDpX79+nLkyBEThHSGN13/2LFjPgUfd9sA
1z0IPgAA0ADinHsMPtrrM3HiRHMPjU5GUK5cObOsRUREhHmvbNmyMmPGDAkLCzPLWIbD6cQD/v7+
UqlSJWndurUJORYaogYOHGh6fsqXL28Czbp16zzul2PwcbcNcN2D4AMAAA0gzrnXHj58aHp49L+O
NMBob5CF9v7Y0vdu3Ljhsux79+7J5cuXzT1D+eVpG+C6B8EHAEADCJxzUAcAgg8AgAYQOOegDgAE
HwAADSBwzkEdAAg+AAAaQOCcgzoAEHwAADSAwDkHdQAEHwAAaACBcw7qAAg+AADQAALnHNQBEHwA
AKABBM45qAMg+AAAaACBcw7qAEDwAQDQAALnHNQBgOADAKABBM45qAMAwQcAQAMInHNQBwCCDwCA
BhA456AOgOADAAANIHDOQR0AwQcAABpA+AXO+fnz5+XBgwcu3585c6YcOHCg0Le7bt06Wb16dZH4
u545c0YeP37MdQ8QfAAANIBQlM95RkaGec/24efn57G806dPy2uvvSaPHj1yuUzNmjVl0aJFhX4s
7777rrzxxhsunz9NmzZtMtvnugcIPgAAGkAoBsFnw4YNsm3bNvOIj4/3WF67du0kNjbW7TJPK/ho
+Fi/fn2hlL1nzx5Zvny518tr8GvQoIH5u3HdAwQfAAANIBTx4PPTTz95Xdbu3bvlpZdecjvM7WkG
n8I0atQo6dy5s0/rbNy4UerXr891DxB8AAA0gFCSgo8GjwkTJti9pve5TJkyRapXry61a9eWFStW
5Ak+I0eOlNmzZ9ut06xZM9m/f7/1tcjISAkPD5edO3dKy5YtpWrVqjJmzBi7kOUYfCzr2Ja7bNky
adKkiZQrV07q1q1r7cXasWOH9O/fX0JCQkz5K1eutK4XExMjwcHBUqFCBbNfERER1vKmT58uNWrU
MOvNnz/f7thzcnKkdOnScvz4ca57gOADAKABhKIcfDQ4fPrpp5KVleWxrIoVK+YZDhYVFSVVqlQx
QSI5OVlGjBhh7hWyDT5du3Y1r9sGFN12XFycXah55ZVXpGPHjmb4nYaPMmXKyKpVq1wGH8fnGq40
iCxdulTS0tLMBAu6T5Zwo0P0UlNTZe7cuRIYGCi3b98276Wnp0vfvn2lRYsWkpSUZF1HJ2lo2LCh
JCYmmn0NCgqSXbt22R3/yy+/LHPmzOG6Bwg+AAAaQCiK5/zWrVumYd+nTx/ToNfwcvToUZfl/Pjj
j6YsHe5moT0elSpVksmTJ9stqz0+0dHRPgcfnTTh3r171tc0jLz11lteBZ/79++bXp5u3bp5/Jto
4NHt79271/qa41A3LU97gDQwWfTu3VsGDRpkV5au8/7773PdAwQfAAANIBT1c/7w4UNp1KiRGRrm
ivaKaFlffvml9bWLFy+a17Zu3Zon+OSnx8fx/p158+bJ888/b5022l3wSUlJMWXqUDdXtDdHe3s0
5Oiy27dvdxl8LOW1atVKunTpYh56XKGhoXZlDhgwQPr168d1DxB8AAA0gFAczvknn3xilv3uu++c
vq89Mfq+7Sxm+ls2+toXX3zxRILPggULzJC03Nxcj8Hn7Nmzpkxnv/Oj6w8ZMsQEO+2JSkhI8Bh8
LOXpUD69T8jy0HVtaRAKCwvjugcIPgAAGkAoDudce0p02evXr7tcRgPN4sWL7QKFTkJgG3J0iJjj
a927d5fBgwdbnx86dMir4PPmm2+ayQZcLWP7PDs7WwICAszwOEd6z45u7+DBg+a5DtFzDD6jR482
U3XbHoeWN27cOLd/txdffFE++ugjrnuA4AMAoAGEonjO79y5Y72fRoexvfrqq2a2M3fGjx9v13Oj
9J4XndJZe310drOePXtK+fLl7e7xmTVrltSpU8cMjdNeE511zVnwqVatmnWmN72XSO8f0lnivAk+
atKkSVK2bFkzAYH+zo722pw6dcpM5KATLuhECVevXpWpU6ea7duWvXbtWnOPkG3w0+V0trfNmzeb
YKUTQJw4ccL6vj7Xcr/99luue4DgAwCgAYSieM71Bzv9/f3NrGXaeNchW998843bsnSmNJ3WWYOS
hQ5302msdTva06PTUTsOddP1mjdvbpZp3LixnDt3zmnw0R4XvZdGZ4/T2dl0CJnef+Rt8NFwokPW
9Lj0oZM2WKat1lnidNicBqMZM2aYsjXoWIau3bx5U9q2bWt6eSxD17TXZ+LEiWY9nehAl9dtWuh0
2u+99x7XPUDwAQDQAEJRPecaKLQHRicruHLlitfl6RTRb7/9dp7XtQzLJASuZGZmunzPNsToctoj
lV8agC5fvmy9N8hCe2j0PQvt/XF07do1u2UsfyvtNbINYTr5weuvv55nWa57gOADAKABhBJyznUC
gbt37xZqmc7u8SnKPv/8c/n++++57gGCDwCABhA4597TSRPmz5/PCeO6B8EHAAAaQOCcgzoAgg8A
ADSAwDkHdQAEHwAAaABxzkEdAAg+AAAaQOCcgzoAEHwAADSAwDkHdQAg+AAAaACBcw7qAEDwAQDQ
AALnHNQBEHwAAKABBM45qAMg+AAAQAMInHNQB0DwAQCABhA456AOgOADAKABBM45qAMAwQcAQAMI
nHNQBwCCDwCABhBKzjnPzMyUGzduFPp2z58/Lw8ePOAEcN0DBB8AAA0g/HLnfPXq1VKvXj2pXr26
lC1bVtq3by8HDhywWyYjI8Osb/vw8/PzuM3Tp0/La6+9Jo8ePeIEcN0DBB8AAA0g/HLn/LPPPpOv
vvrK/Pv69evSqVMnE4IePnyYJ/hs2LBBtm3bZh7x8fEet9muXTuJjY0t9GPZs2ePLF++nJPKdQ+C
DwAANICQv3P+v//7v2bZ1NTUPMHnp59+8np7u3fvlpdeeumJDHMbNWqUdO7cmZPKdQ+CDwAANICQ
v3O+c+dOs+yVK1cKFHzeffddmTBhgt1rkZGREh4eLocPHzZD6mrVqiXR0dF2yzx+/FgWLlwoDRo0
kIoVK0rHjh3lxIkT1vdjYmIkODhYKlSoIM2aNZOIiAhOLtc9CD4AANAAgm/nXANL06ZN7V6zBB8N
LZ9++qlkZWV5LEdDi+NwNC1bA42Wr0Pg5syZY8rV8i2ioqJMsFmyZIkcP37crBMYGCjp6enmff1v
3759pUWLFpKUlCTJycmcXK57EHwAAKABBO/P+Z///GepVKlSnjBx69YtmTlzpvTp00eCgoKkSpUq
cvToUZfl/Pjjj2Z7OtzNMfhUrlzZOowuJydHypQpI2vWrDHPdVic9uSMHz/euo5OjKDbHDt2rPU1
hrpx3YPgAwAADSDk65xv2bLF9LQcOXLE7XI66UGjRo2kbt26LpfRXhnd3pdffpkn+Lzxxht2r2kQ
skyAoFNf63pxcXF2y/To0cNMukDw4boHwQcAABpAyPc5//vf/y7PPfecGTrmjU8++cSU99133zl9
/969e+Z9nf3Nl+Bz6tQps96+ffvslunXr5+0adOG4MN1D4IPAAA0gJC/c6731+jwMstwM28sW7bM
lKfTX7tSs2ZNWbx4sU/B5+7du1KqVCkzrM5WtWrVZOjQodbno0ePNlNlg+seBB8AAGgAwatzPnDg
QNPbozOt6dA0y0N7bSzu3Lljfa7D2F599VVp2bKl2+3pfTojRozwKfio4cOHS/369c2QOw1COsOb
7vuxY8esy6xdu1bKlSvnNniB6x4EHwAAaABxzq0aN25s3nN86LAzC/3BUH9/f2nYsKH4+flJaGio
fPPNN263l5aWJiEhIdbZ2LwNPjpjnIYx7fkpX768eX/dunV269y8eVPatm0rAQEBEhYWxsnlugfB
BwAAGkAo+DnXCQ0uXrxoeoJsf9/HkwMHDsjbb7+dr21qD9Ply5clNzfX5TLXrl2T7OxsTi7XPQg+
AADQAMIve85Xr15thqyB6x4g+AAAaACBcw7qAAg+AADQAALnHNQBEHwAAKABBM45qAMg+AAAQAOI
c140zrn+Ro9OelDcFcfj4LoHwQcAQCMYnPOnRH/YdNGiRU98O86mzi6Ox8F1D4IPAAA0gEDwcWnT
pk2yfv16gg/XPQg+AAAaweCcl9zgw3Fw3YPgAwAADSDOuVVkZKSEh4fLli1bpFGjRvLxxx+b13fs
2CH9+/eXkJAQadmypaxcudLpeocPH5b27dtLrVq1JDo62m6Zx48fy5QpU6R69epSu3ZtWbFiRZ7A
oMssXLhQGjRoIBUrVpSOHTvKiRMnnG4rISFBfvvb38qvfvUrU5b+sOrYsWPlhRdekD59+siFCxfy
rGNx6dIlGTZsmFStWtUc06pVq+z2Yfr06VKjRg3z3vz5830+Dq57gOADAKABhCJ8zvVemHr16kmb
Nm1kw4YNkpaWZl6PiYmR2NhYSU1Nlblz50pgYKDcvn3bbj0NK02bNjXLzZkzx2wjIyPDukxUVJRU
qVLFhKbk5GQZMWKE+Pn52QUGXSY4OFiWLFkix48fN+XqttLT0+22Vb9+ffnNb34jcXFxMm7cOPH3
95ff//73MmbMGNmzZ4/UqVNHJk2aZLeO7T0+GpB69eplwtHRo0fl5MmT1vd0ooKGDRtKYmKiKT8o
KEh27drl03Fw3QMEHwAADSAU8eCjPR2ZmZku19XAo+vv3bvXbr3KlSubYKRycnKkTJkysmbNGuvz
SpUqyeTJk+3K0p4SS8/QgwcPpEKFCjJ+/Hjr+48ePTLBQ4OK7bZefvlluXHjhnl+8eJFsz///d//
bRdsNBi5Cj7aKzVkyBDTe2Pr/v37Zh806Fn07t1bBg0a5PVxcN0DBB8AAA0gFIPg42r2s6SkJNPb
M2rUKLP+9u3b3a6nQUh7f2zDydatW/MEBktPyfnz580y2stiq0ePHtKpUyeX27p27ZpZ75///Kf1
Ne3t0SF5rtaJj483PUm6jPbsWKSkpJiyWrVqJV26dDEP3cfQ0FCvj4PrHiD4AABoAKEYBp/c3FzT
O1K3bl3Tq6H31vgafM6cOWPW+eKLL1wGhlOnTpll9u3bZ7dMv379zNC7wgw+6vTp09KzZ08zTG3B
ggXmtbNnz5qydDibhiPLQ4/Z2+PgugcIPgAAGkAohsFH72PR5Q8ePGie63AvX4OPhiedSMA2HOiw
MtvX7t69K6VKlTL32NiqVq2aDB06tNCDj8W0adPMvuqwN92ngIAAc9+QM94cB9c9QPABANAAQjEM
PjpBgfaK6MxnV69elalTp5r1dTYzb4OP0vtkdFIC7S3RiQu0t6V8+fJ298YMHz7cLHPkyBEThHSG
N93WsWPHCjX4rF271szspmFnwoQJ0qFDB+t7enw6wcLmzZslOztbsrKy7GaW8+Y4uO4Bgg8AgAYQ
ilnwUREREeaemLJly8qMGTMkLCxMypUrZx0C5k3w0WFiOv2zblt7SHbu3JlniJiGjIEDB5qeHw0T
Wsa6devc7mN+go9ObqAzwelEBa1btzZBy0J7cCZOnGiOVyc60OPU9X05Dq57gOADAKABhGJ6zjWU
aA+Ihfb+5MeVK1fyzKbm6N69e3L58mUztOxJ0WOxzAznjP4ukPZ26X/zexxc9wDBBwBAAwicc1AH
AIIPAIAGEDjnoA6A4AMAAA0gcM5BHQDBBwAAGkDgnIM6AIIPAAA0gDjnT5HOzrZ69WqPy+msacV5
0gDqAEDwAQDQAEIJOufufhS0IMtv2rTJbvpocN2D4AMAAA0gFOo537NnjyxfvtyrMjSgrF+/vtCD
z6NHj6RBgwaybds2ThTXPQg+AADQAELhn/NRo0ZJ586dn8g2fekh2rhxo9SvX58TxXUPgg8AADSA
ULjnPCYmRoKDg6VChQrSrFkziYiIMK9HRkZKeHi4bNmyRRo1aiQff/yx3esWO3bskP79+0tISIi0
bNlSVq5c6Tb4XLp0SYYNGyZVq1Y166xatcr6Xk5OjpQuXVqOHz/OyeK6B8EHAAAaQCi8c56eni59
+/aVFi1aSFJSkiQnJ1sDS7169aRNmzayYcMGSUtLcxpkNDjFxsZKamqqzJ07VwIDA+X27dsug8/Y
sWOlV69ecuHCBTl69KicPHnSbn9efvllmTNnDieL6x4EHwAAaAChcM+5s6FuGlhq1KghmZmZeV53
NXRNA49uY+/evS6Xb9++vQwZMsTlDG66H++//z4ni+seBB8AAGgA4ekEH2cBx9nr2lOkvT1ajm5j
+/btLpePj483vUI6LC4xMTFP+QMGDJB+/fpxsrjuQfABAIAGEIpG8MnNzTW9N3Xr1pXo6GhJSEjw
GHzU6dOnpWfPnuLn5ycLFiywey80NFTCwsI4WVz3IPgAAIan6awAAEjmSURBVEADCIV7zkePHi3t
2rXzOfjo/UBa5sGDB81znZzAm+BjMW3aNKlcubLdsLcXX3xRPvroI04W1z0IPgAA0ABC4Z7ztWvX
Srly5eT69es+BZ+MjAzTa6Mzs129elWmTp1qtrFixQqX5ei2dGY3DTsTJkyQDh06WN/Lysoy5X37
7becLK57EHwAAKABhMI95zdv3pS2bdtKQECAdZiZt/f46PTXes9O2bJlZcaMGWZ9DVE67M3Z8jq5
gb+/v1SqVElat24tR44csb6nU2W/9957nCiuexB8AAAonIaP4wM0etW1a9ckOzvb53K1p8Z2Pe39
cUeXvXHjht1rKSkp8vrrr+dr+yD4gOADAADBB8Wi0fv555/L999/z0ki+IDgAwDAkwk/oNEL6gBA
8AEAEHxAoxfUAYDgAwAg+IBGL6gDAMEHAEDwAY1eUAcAgg8AgAYQOOegDoDgAwAADSBwzkEdAMEH
AFDwhgCPZ+dBoxfUAYDgAwA0AsA559hBHQAIPgBAAwCce44b1AGA4AMAfPiDOsAxgzoAEHwAgA9/
UAc4ZlAHAIIPAPDhD+oAxwzqAAg+AAA+/EEd4JhBHQDBBwBQgj78L168KNOnT5d33nlHduzY4dU6
69atk9WrV7t8DoJPYTp//rw8ePCACkW9Bwg+AFAcP/xPnTol/fr1M/+eMWOGbNy40eWyGRkZeX4r
xs/Pz+Xyly9flooVK8qUKVPc7sOjR48kODhYli1bJklJSfLVV195dWzvvvuuvPHGGy6fg+BT0Dps
cfr0aXnttddMXQX1HiD4AEAx/PDXHpKFCxeaf3fr1k0uXLjgMfhs2LBBtm3bZh7x8fEul+/Zs6dZ
3lPwOXr0qJQqVUp+/vlnn46toMFnz549snz58kL/mz+pcmkAFl7w8bYOW7Rr105iY2NLfF0pScdD
8AHBBwBoANp5//335eDBg5Kbmyt169Z1u6yl0fjTTz953O769eulRo0a0rt3b5k6darH8FWhQgWf
j62gwWfUqFHSuXPnQv+bP6lyaQAWXvDxpg5b7N69W1566aUnMsytqNWVknQ8BB8QfACABqD8+OOP
smjRIvOoVauWzJw5U6ZNmya1a9c2r+m34AVpNF67ds0MXdu7d6/84Q9/cBt8LAFJe3yaNWtm7vFR
I0eOlNmzZ1uXe/z4sXl///79hRJ8YmJizD5q4NJyIyIirNvRe410n0JCQmT+/PnWdW7dumW++f/w
ww+tr+nQp759+5r7i9yVSwOw+AYfrVcTJkywey0yMlLCw8Pl8OHD0r59e3MdRUdH2y2jdUl7Uxs0
aGCGfHbs2FFOnDjhsQ460nJ0GGiTJk2kXLly5gsKSy+Vp23Y7uuWLVukUaNG8vHHH7t93d014G5/
ilrdJ/iA4AMANADl+vXrsmLFCpk3b5688sor5t9vvfWWDBgwwPw7ISHBbaNRG0uffvqpZGVlOV3u
zTfflOHDh5t/ewo+V65ckcmTJ5sGlN7f8/XXX5vXu3btKiNGjLBrbOm24+LiCiX4pKenm8DSokUL
s93k5GTzuobAhg0bSmJiotlWUFCQ7Nq1y7qe3gOlIU3XUdoA1Ebj/fv33ZZLA7BoBR9PddiWBgrH
4Vta1zRsNG3a1AyBmzNnjilXy7eIiooyQWDJkiVy/Phxs05gYKCpI77UFf0CoHTp0rJ06VJJS0uT
AwcOWJf1tA3LvtarV0/atGljhvhpGe5e93QNuNqfolb3CT4g+AAADUArHcJj+VZ22LBhcuTIEbdl
aY+HNor69OljGkNVqlQx9+fY0m+PdViQ5Rt1T8FH6VC35557zu61Jx18lOOwHA0v+m21fnNtoUP1
Bg0aZLeeHpN+w6/frOt+/+tf/3JbLsGn6ByzN3XYlvaOall6rTgGn8qVK0tqaqp5npOTI2XKlJE1
a9aY5zosTuvS+PHjreto76Buc+zYsV7XFa2T+qWA3n/nyNtt6L5q701mZmaeY3B83dM14G5/ilrd
J/iA4AMANABNKPnPf/5jQo821PTf+u31d999Z/6tIcOThw8fmp4O2/uCvv/+e6latar5dvzcuXPm
8fvf/94EGMu3yU8z+ISGhspvf/vbPA9tzDprpKWkpJhttGrVSrp06WIeNWvWNOXYun37tjnugIAA
+eCDD4p044/g41sddqS9GFrWl19+mSc0OIZsDUKWCRB06mvH+qp69OghnTp18rquWOqk9iw68nYb
rr4QcPa6p2vA3f4QfACCDwAUuQ9/HdL26quvmoa7/rd+/fry/PPPm3/rMBVvb+L+5JNPTPkamNTf
//73PFMFWx7aeHrawecf//iH2SfHh34776yRdvbsWbMNHT6k9yxYHo5D/zQ4aY+PToOsfwOCT/EM
Ps7qsKN79+6Z9x3ve/MUfHSaeF1v3759dsvo1PE6tMzbumKpk85+n8rbbfgSfDxdA+72h+ADEHwA
oEh++OvU0Y0bNzb//stf/uJxOJoz+q2vlq/3DLnSvXv3fA110/UGDx5sfX7o0KFCH+o2evRoM1mB
hQ7j0TA4btw4t+sNGTLEDJXSm9l12I/2bLkrlwZg0T1mb+qwhvbFixf7FHzu3r1r7gXTYXW2qlWr
JkOHDvW6rmRnZ5s6qffOOPJ2G74EH0/XgLv9KWp1n+ADgg8A0AA0dAprncpa6XCtv/3tbx7LunPn
jvkGXOkQIO0hatmypdt18ht8Zs2aJXXq1JGLFy+ab5x1BqnCDj5r1641wcW20av7qjeLb9682TTy
9OZ321my9B4mbVjeuHHDTAGu9zo0b97cLOuuXBqAReOY81OH9R4a295Hb4KP0gk+tDdV753TkKKz
r+l+HTt2zKe6MmnSJClbtqyZYEDv4dFeF+3t8XYbvgQfb64Bd/tTlOo+wQcEHwCgAWjMnTtXPvvs
M/NvHd5mue/FHf1xQn9/fzPjkw7z0nH/33zzzRMJPnpPkAYK3X/tmdJelcIOPjdv3pS2bduab7DD
wsLMa/qN98SJE83MWHqTtzbitFylM9Bpg/Cvf/2rtQxt4GkQGjNmjNtyaQAWjWPOTx3WuqjTOjvO
lOYp+GhgGDhwoOmVKV++vHnfMu25L3VFw4cOIdP91odOXrBy5Uqvt+Fr8HF3DXjan6JU9wk+IPgA
AA3AfNObwbUHRm/01hDwNDjORPUk6O8O2fbYWI5VpybW/xZmuTQAf9ljzm8d1imb33777Xzti/Yw
Xb582fQQFqSu6PuuyvFmG/m53t1dA+72pyjUfYIPCD4AQAMQ1AGOOR+0Z1KHk4F6DxB8AIAPf1AH
OGZQBwCCDwDw4Q/qAMcM6gAIPgAAPvxBHeCYQR0AwQcAUNw//HXGKVc/fgjP9Ddb9EZ7GoAcM6gD
IPgAAJ7yh78v00j7OuU07OmPaS5atIgGYBE7Zuo1dQAg+ABACfvw199BWb58ud1rmzZtkvXr19NA
JPg8E43egl4DBdkOqPcg+AAAntKHv/5wYefOnfO9PsGH4FPcG70FvQaK2naoAwDBBwBK9If/jh07
pH///uYX6Vu2bGn95XWLyMhICQ8Ply1btkijRo3k448/lpiYGAkODja/5t6sWTOJiIiwW9bi8ePH
smzZMmnSpIn51fe6detKfHy80+Cjy06fPl1q1Khh9mX+/Pl2+3Hp0iUZNmyYVK1a1by/atUql8fq
6ZjcleXuvYLsY0HK1fenTJki1atXl9q1a8uKFSsIPgU8Zktd3blzp6kjel7GjBkjDx488Koe+XIN
uDu3luUPHz4s7du3l1q1akl0dLTH7fhyPeg+LFy4UBo0aCAVK1aUjh07yokTJzxe5wQfgOADACXq
w18bVrGxsZKamipz586VwMBAuX37tvV9DSj16tWTNm3ayIYNGyQtLU3S09Olb9++0qJFC0lKSpLk
5GSnYWb27NlSunRpWbp0qVlPb8Z3tazerN+wYUNJTEyUuLg4CQoKkl27dlnfHzt2rPTq1UsuXLgg
R48elZMnT7o8Vk/H5K4sd+8VZB8LUm5UVJRUqVLFNLz17zdixAjx8/Mj+BTgmLX+vfLKKyYEaL3W
QFGmTBm7AOGuHnl7DXg6t7q8BpKmTZuabc2ZM8fsc0ZGhtvt+HI9aP3R8LRkyRI5fvy42aYei5bt
7jon+AAEHwAosR/+2qjT5fbu3WvXINJvqzMzM+2WdTb8xrbRd//+fdPL061bN5cNT9tl9RttbWha
9O7dWwYNGmR9rt+GDxkyxHx77Qtnx+SuLFfvFXQf81tuTk6OVKpUSSZPnmy3nvb42PYM0AD0Pfi8
9tprcu/ePetrGjDeeustr+uRN9eApzqjy1euXNmEK8v51gC2Zs0at9vx9nrQHizdh/Hjx1tfe/To
kQlgGp48XecEH4DgAwAl6sNfv0nWb7S1gaXLbd++3WlDzpfgk5KSYsrSoW6ego9l2VatWkmXLl3M
Qxv2oaGh1uV1iJx+S61DjvTbc0/cHZO7sly9V9B9zG+5Fy9eNO9v3bo1T/Chx6dgwcexXs+bN0+e
f/55uzDhrh55ew24qzPO9kODkPb+uNuOt9fD+fPnzT5ob5OtHj16SKdOnTxe5wQfgOADACXiwz83
N9d8a6z33mjvQUJCQqEFn7Nnz5qyXP1Wj7NldUiONugsD90fW6dPn5aePXuaYV4LFixwWq43x+Sp
LGfvFcY+5qfcM2fOmPe/+OILgs8TDj56TjRMaB3yph55ew24qzP5DT7eXg+nTp0y+7Bv3z671/v1
62eGtRF8AIIPADwTH/56v4C+fvDgQfNch9l4G3xGjx4t7dq1c9noy87OloCAADN8yFPDU4cE6bLj
xo3z6limTZtmGofOhvl4c0zelmX7XmHuoy/lagNcb2C3DTm6juNrz2oDUI/J3XH5EnzefPNNM4GA
t/XI0zXgTZ3xJvg42463de3u3btSqlQpc6+RrWrVqsnQoUMJPgDBBwCejQ9/vYFavy3WG7qvXr0q
U6dONcvprGGeGkRr16419/Bcv37d5bKTJk2SsmXLmpu59b4C/QZcv4F2tqxuW2/A3rx5swlNWVlZ
djNP6fZ0Jitt3E2YMEE6dOjg9Di9OSZ3Zbl7ryD7WJBy9Z6Q+vXrm14fvTldv+UvX7489/jYBB/H
hzfBRxv/+/fvN893795t7qWy1BNv65Gna8DTufUm+DjbjrfXgxo+fLipP0eOHDFBSGd402M5duwY
wQcg+ADAs/Phr7NZ6fAeDSgzZsyQsLAw08iyDMdx1SC6efOmtG3b1nyjres4W1YbejpMx9/f3zz0
hmrLlMCOy+q34xMnTjT7ojdj6z7oMhZ6M7eWoY3T1q1bm0acK56OyV1Z7t4ryD4WpFwd7qbTWOs5
1J4enYK5IEPdXIWFkvpwFXy0F0Xvu9EpnnX2Qa0nDx8+9LoeeXMNeDq33gQfZ9vx5XrQsDVw4EDT
86OBWctft25dnr8HwQcg+ABAif/w14aRhhQL/YbbW9euXbNb1xl9//Lly2bYlifa8NRv220boLbl
3Lhxw6v98nRM7srytJ387mNBylVXrlzxeVa7kt4ALEiPj6WhrzOZ3blzJ9/XhjfXgKdzm59rzZfr
QekMdt5ehwQfgOADAHz4gzpQBIOPr8dckns4wP/7QPABAD78QR3gmI3FixfL/PnzqRTUe4DgAwB8
+IM6wDGDOgAQfACAD39QBzhmUAcAgg8AFJ8P/4sXL8r06dPlnXfekR07djzV/dLZpVz9yOnTLPNJ
7AcNQI65pNMZBwsy4QZ1AAQfAMBT+/DX39fR3xlZtmyZJCUlyVdfffVU98vxJvP83HSenzI8rVMS
b34n+EiJPr++XieFYdOmTXbTc1PvAYIPABTZD/+jR4+a3/f4+eefi0RjTBtS69ev97nxZbuONw08
T+s4vr9nzx5Zvnw5waeEHHN+6llxqgPO9jU/x+yJfnHSoEED2bZtG/UeIPgAQNH+8NfhXfrDir+U
J/EtdGH0GjnSH2Lt3LkzwecZPubiVAee5r5u3LhR6tevT70HCD4AUHQ//PXb3xo1apgen2bNmpl7
fJSO2V+4cKH5Jld/1b5jx45y4sQJu3UjIyMlPDxctmzZIo0aNZKPP/7Y6Xa1LL1/SLcTEhKSZwph
x8BhKddCv1GeMmWKWf/ll1+WFStWSNeuXWXt2rUu17GUuXPnTmnZsqVUrVpVxowZIw8ePPC4jrP3
Y2JizHBADYj6d4qIiJARI0ZIWFiY3bGkpKTIq6++Krdu3aIBWMSP2fH8W54fPnxY2rdvL7Vq1ZLo
6Gjr+87qgDf129l18sc//lFmzZplt5xeX7/+9a9Nz6u3Zfq6r47H7Mt17mpbKicnR0qXLi3Hjx+n
3gMEHwAomh/+V65ckcmTJ0u5cuXM/T1ff/21eT0qKso0nJYsWWIaMxoKAgMDJT093S4o1KtXT9q0
aSMbNmyQtLQ0p9udOXOmNGzYUBITEyUuLk6CgoJk165dLgOH4/OpU6dKpUqVTGNOg4U2wvz8/GTR
okVuy3jllVdMQ073TRt+ZcqUkVWrVnm9Xdvnetx9+/aVFi1amL9TcnKyfPrppxIQEGAXciZNmiS/
+93vil0IeBaDj7PzrQGgadOmEhsbK3PmzDHrZmRkuKwD3tZvx+tE66GG8YcPH1qX02Bu+eLBmzLz
s6+Ox+ztde5uWxb6pYS+R70HCD4AUGQ//HWo23PPPWd9rr0i+k3x+PHjra9pr4s2vsaOHWvXINJv
pDMzM11u8/79+6YsDS0WvXv3lkGDBnkVOLKzs6V8+fJ2+6Jq1qxp962zszJee+01uXfvnvU1bQi+
9dZb+Qo+ynHokAYebSRaZoLTb71feOEF2bp1K8GnmAafypUrS2pqqvV8alhes2aNyzrgbf12vE5+
+OEHU/bevXut5WgA0efelunrvjoesy/XuadtKd3W+++/T70HCD4AUHyCz/nz582y+k2zrR49ekin
Tp1cNhyd0R4aLatVq1bSpUsX89DQEhoa6lXgOHfunFl/+/bteYKPpx4fx32bN2+ePP/889apdwsa
fNSAAQNMr5LSYXVVqlSxG05HA7B4BR/HOqMNfu3lcFUH8lO/Lfr06SNDhgwx/9ZrTYe0afDIb5me
9tVxvYJc547bslwL/fr1o94DBB8AKD7B59SpU2bZffv22S2njRodruNL8Dl79qwpS4fUxMfHWx8J
CQleNUAvX75s1tcZqgoafBYsWGB6aHJzcwst+OzevdsMu7t06ZLpUXLsmaIBWLKDT37qt8XmzZtN
j8vdu3dNCNIhpwUp09fgU5Dr3Fnw0WDmeM8b9R4g+ABAkQ4+2hDTyQ70PgNb1apVk6FDh/oUfHTY
jt4HM27cOJfLeGqA6r0FeqO3xcmTJ83wN1+Dz5tvvmlu9PZ2Hcfno0ePlnbt2tmVqcN+9O+ix+fv
7y+nT58m+JTg4ONYB/JTv22vMw0+H330kak7lvtw8lump311XK8g17mz4PPiiy+aY6HeAwQfACg2
wUcNHz7cTE975MgR00DSmZ90/WPHjvkUfJROTqD3L+g33HrPTlZWlt3MUd5MbqD3FOhMWNqjojNL
6Y3h+oOr7srQBtz+/fvNc+2Z0QkSdEa4/AYfnUVOJ4G4fv263fHpxAn6t2ndunWxrQMEH+8a+M7q
gK/125YOddNeSMe6k58yvdlXx/Xye507bkv3T3s+v/32W+o9QPABgOIVfLQhM3DgQPONsPauaENn
3bp1bhuOrug32BMnTjQNPP2GWxtjtr/07qkBqr0qM2bMMIFHv8X+97//bRqFOquauzL0hnC9P0Kn
6dWpdnUYju0sWr4Gn5s3b0rbtm3Nt/G2Q3q0Qap/25UrVxJ8SnjwcVYHfK3ftnQyA92/Tz75pEDX
jLf76rhefq9zx23plNfvvfce9R4g+ABA8f3w11nR9D4by30xBaGhQ6fAtQ0f+aHfRuuxHDx40OUy
t2/fNt9gq++//17u3LlTaH/Ha9eumW/hLXS6YG2YaiOS4PNsHLNjHSjM+l3YZTrb18K8znUyhtdf
f93jNqj3AMEHAPjw90BnndKpq3U4zmeffWZmu9IfJS2MMFYY9N6hovxtN8GHJsaT9Pnnn5svF6gD
AMEHAPjwLyD94Ua9F0IDj96sPWHCBPM7KEXBTz/9ZILPl19+SR3gmEEdAAg+AMCHP6gDHDOoAwDB
BwD48Ad1gGMGdQAEHwAAH/6gDnDMoA6A4AMA4MMf1AGOGdQBEHwAAHz4g+AD6j1A8AEAPvxBHeCY
QR0ACD4AwIc/qAMcM6gDAMEHAPjwB3WAYwZ1ACD4AAAf/qAOcMygDoDgAwDgwx/UAY4Z1AEQfAAA
fPiDOsAxgzoAgg8AgA9/UAeo96AOgOADADQA+N8t555jB+ceIPgAAA0BcM75G4BzDhB8AKDkNAh4
PDsPUO+p9wDBBwDwjDV8AQAg+AAACD4AABB8AAAEHwAACD4AAIIPAAAEHwAAwQcAQPABAIDgAwAg
+AAAQPABABB8AAAg+AAACD4AAIIPAAAEHwAAwQcAAIIPAIDgAwAAwQcAQPABAIDgAwAg+AAACD4A
ABB8AAAEHwAACD4AAIIPAAAEHwAAwQcAQPABAIDgAwAg+AAAQPABABB8AAAg+AAACD4AABB8AAAE
HwAAwQcAAIIPAIDgAwAAwQcAQPABAIDgAwAg+AAACD4AABB8AAAEHwAACD4AAIIPAAAEHwAAwQcA
AIIPAIDgAwAg+AAAQPABABB8AAAg+AAACD4AABB8AAAEHwBAyQ88jg8AAAg+AACCDwAABB8AQHEO
PwAAEHwAAAQfAAAIPgAAgg8AAAQfAADBBwAAgg8A4JcLPwAAEHwAAAQfAAAIPgBQcgIAj2fnAQAg
+ADAMxl6wDkHABB8AIAGMDj3AACCDwDQ8AV1AABA8AEAGr2gDgAACD4AQKMX1AEAIPgAAGj0gjoA
AAQfAEBRafTm5OTIDz/8UOBlnqaZM2fKgQMHnuo2z58/Lw8ePPD5b3Pnzh2z7uPHjwk+AEDwAQAU
tNF76tQp6devn/n3jBkzZOPGjW6XX7p0qXTt2lXKly8vCxYsyPcyv4SaNWvKokWLrM/fffddeeON
N57Y9k6fPi2vvfaaPHr0yOu/TW5urvz3f/+3lCpVSqpXry6VKlWSvXv3EnwAgOADAChIo3f16tWy
cOFC8+9u3brJhQsX3C4/YMAAWbJkibz44osuQ403y3hrz549snz58icSfDZt2iTr169/Yn/7du3a
SWxsrE9/m23btknFihXl4MGD5rkee5kyZeTbb78l+AAAwQcAkN9G7/vvv28a2drTULduXa/LrVOn
jsdQ480ynowaNUo6d+78RILPk7R792556aWXnA5zc/e36d69u7z55pvW5w8fPpQKFSrInDlzCD4A
QPABAPjS6P3xxx9NANBHrVq1zL0v06ZNk9q1a5vXtNfhaQafS5cuybBhw6Rq1aoSEhIiq1atMq/H
xMRIcHCwafg3a9ZMIiIizOsjR46U2bNnW9fX+2D0/f3799u9NmXKFDNcTI9rxYoVeYJPZGSkhIeH
260zffp0qVGjhtmP+fPne7WfzugwugkTJvj8t3n55Zflww8/zBOGOnXqRPABAIIPAMCXRu/169dN
EJg3b5688sor5t9vvfWWGYal/05ISHiqwWfs2LHSq1cvM8zu6NGjcvLkSfN6enq69O3bV1q0aCFJ
SUmSnJxsXtd7ZEaMGGEXWPQ44+LirK9FRUVJlSpVZOXKlWY9Xd7Pz8/tPT4aABs2bCiJiYmmrKCg
INm1a5fH/XRGh6u5G6Ln6m+jAW7QoEF2r/Xs2VPq1atH8AEAgg8AID+NXh2OZelF0Z6MI0eOeF1u
YQaf9u3by5AhQ5zOYOZsqJun4KMzpumkAJMnT7ZbT3t8oqOjnQaf+/fvm54l7WWy6N27t10Icbef
trRHTfdH/76+/m00fGlg00kn1D//+U8z0YHeE0TwAQCCDwDAh0bvTz/9JP/5z39M6FmzZo35d4MG
DeS7774z//ZmCuXCDD7x8fESGBgoLVu2NL0tBQ0+Fy9eNM+3bt2aJ/i46vFJSUkx67Rq1Uq6dOli
Hrp8aGioV/tpS3uqtKwvv/zS57/Nzz//bHq5tHdKe3l0goS3337b7BfBBwAIPgAAHxq9OqTt1Vdf
lYCAAPPf+vXry/PPP2/+rcPKXN2Q/6SCj9Kpn3VIlzb4bdfJT/A5c+aMef7FF194HXzOnj1r1tEh
chpwLA/HYX+u9tPWvXv3TFnu7pXy9Lf55ptvzHHopBPa86Thh+ADAAQfAICPjV7tWWjcuLH591/+
8heZOnWqT+U+qVnddJKFypUrW3udRo8ebXo9bOnN/oMHD7Y+P3TokF3w0bCgExDYhhwdyub4muNQ
Nw2C48aNy9d+OtKQtXjx4gL/bbKysqRcuXKyY8cOgg8AEHwAAL42enUKa53KWn3wwQfyt7/9zavy
NDBpj4bOPqa9I/pvvafG12VsrV271syYpiFCZ0Lr0KGD3Xva8NcJGSxmzZplgoMOadNemSZNmuSZ
3EDvzdGeLO31OX78uOml0R8NdXWPj9Lwp7PIbd68WbKzs03oOHHihFf76Wj8+PF2vVLe/m10qKEO
RVQ6lbXeU6Q9cd4MPyT4AADBBwAIPg7mzp0rn332mfm3Dm/TG/K98atf/cqUafuwnVra22Vs6aQB
/v7+ZkKC1q1b202ycPPmTWnbtq3pjQkLCzOvpaWlSfPmzU252mt17ty5PMFHh4npNNb6uvb07Ny5
0+1QN6W9PhMnTjT38ehEBxq4dBlv9tOR7qNOea33+/jyt9F7rnQyA51dTrejPyqrf4MnUQcAAAQf
ACjxwaeo0R6WGzduuHz/2rVrZhlbmZmZHsu9cuWKz70l2tOSkZFh/uvrfto6cOBAvu7N+eGHH0xP
061bt56pOgAABB8AAI3eYmr16tVy9+5d6gAAEHwAADR6QR0AAIIPAIBGL6gDAEDwAQDQ6AV1AAAI
PgBAo/eJWbdunbmPpaDLFGc6g1xBppsm+AAAwQcAUMQbvY5TQnuzjDfrPOl9KkybNm2ym/aa4AMA
IPgAAMHHBIX169cXyvb37Nkjy5cvzxNECqt8bzx69EgaNGgg27ZtI/gAAAg+AEDwKXyjRo2Szp07
/+J/540bN0r9+vUJPgAAgg8AFKVGb2RkpISHh8vOnTulZcuWUrVqVRkzZow8ePDAuszIkSNl9uzZ
1ud6H0uzZs1k//79eUKNu3Icg49l27blLlu2TJo0aSLlypWTunXrSnx8vHlvx44d0r9/fwkJCTHl
r1y50rpeTEyMBAcHS4UKFcx+RUREuCx/4cKFplemYsWK0rFjR/MDoc7+HocPH5b27dtLrVq1JDo6
2m6ZS5cuybBhw8wx6v6sWrXK+l5OTo6ULl1ajh8/TvABABB8AKCoNHo1jLzyyismBGzYsMGEhjJl
ytg15rt27SojRoywCxBaXlxcnE/leLrHR8OVhoalS5dKWlqaHDhwQJKTk63hJjY2VlJTU2Xu3LkS
GBgot2/fNu+lp6dL3759pUWLFpKUlGRdx7H8qKgoE5CWLFligom+r+Xo+rb7pMGoadOmZntz5swx
x5qRkWFdZuzYsdKrVy+5cOGCHD16VE6ePGn3N3355ZfNegQfAADBBwCKUPB57bXX5N69e9bXNES8
9dZbPgcfT+W4Cz737983vTzdunXzeCwaeHT7e/futb7mbKibbfna86Q9QuPHj7e+r/fkBAUFmSBj
u07lypVNwFLag6MBbs2aNdZltCdoyJAhLmdw0/14//33CT4AAIIPABSl4ON43828efPk+eeftzbs
vQ0+nspxF3xSUlJMmTrUzRXtzdHeHg05uuz27du9Dj7nz5/Ps8+qR48e0qlTJ7fHoUFIe38sdPid
9hTpkLvExMQ8+zlgwADp168fwQcAQPABgKIcfBYsWGAa9rm5uQUKPo7luAs+Z8+eNWU6+50fXV97
WPSeH73fJiEhwefgc+rUKbPOvn377JbRgNKmTRufgo86ffq09OzZU/z8/Mxx2goNDZWwsDCCDwCA
4AMARTn4vPnmm2aSAIvu3bvL4MGDrc8PHTrkVfBxLMdd8MnOzpaAgAAzPM6R3rOj2zt48KB5rsPP
HIPP6NGjpV27di6P7e7du1KqVCmZOXOm3TLVqlWToUOH+hx8LKZNm2betx329uKLL8pHH31E8AEA
EHwAoCgFH238W2Zo2717t1SqVElWrFhhXWbWrFlSp04duXjxohnmpbOuOQs+nsrxNLnBpEmTpGzZ
srJr1y5z/432AmlPjU4soD0rOlHC1atXZerUqWb7tmWvXbvW3CN0/fp1l+UPHz7cTDV95MgRE4R0
hjct59ixYz4FH92WzuymYWfChAnSoUMH63tZWVlmX7/99luCDwCA4AMARSn4aE9Jly5dzBTPOqua
DtN6+PChdRmdYa158+amjMaNG8u5c+ecBp/evXu7LcdT8NFeHx2y5u/vbx468YBl2mqdJU6HzWkw
mjFjhilbg44Oe1M3b96Utm3bml4jyzAzx/I1lAwcOND0/JQvX94EmnXr1uX5e3gKPjq5ge6fBrvW
rVubIGWh02G/9957xaoOAAAIPgDwTAQfS0M/MzNT7ty547IMfd8VnWlNe1HU999/77YcTzQAXb58
2XpvkG1w0fcstPfH0bVr1+yWcUZnnnNWvq/7eOPGDbvXdIKG119/3eP2CT4AQPABAPyCwQcF8/nn
n5vQV9zqAACA4AMAJT74LF68WObPn88f6BmuAwAAgg8A0OgFdQAAQPABABq9oA4AAAg+APCMNXp1
ljRnP0LqK/29nQMHDvziZVAHAAAEHwAoAY3ewp7coLDKq1mzpixatOiJlvGsTexA8AEAgg8APLON
3k2bNsn69eufyeBT2MdO8AEAEHwA4Blp9Ban4EMdAAAQfADgGWn0RkZGSnh4eJ7nhw8flvbt20ut
WrUkOjrabp3Hjx/LsmXLpEmTJlKuXDmpW7euxMfHOw0+I0eOlNmzZ9ut26xZM9m/f7/da1OmTJHq
1atL7dq1ZcWKFXlCiy4zffp0qVGjhoSEhOSZgtubMgrj2Ak+AACCDwAUw0avY1DR5w0aNJCmTZtK
bGyszJkzx6ybkZFhXUaDTOnSpWXp0qWSlpZmJhBITk52Wl7Xrl1lxIgRdgFFy4uLi7O+FhUVJVWq
VJGVK1eacnR5Pz8/u9CiExU0bNhQEhMTzbpBQUGya9cun8oojGMn+AAACD4AUEKCT+XKlSU1NdU8
z8nJkTJlysiaNWvM8/v375tenm7dunlVnqfgo+VXqlRJJk+ebFeO9tZYelt0mxUqVJCYmBjr+717
95ZBgwZ5XUZhHDvBBwBA8AGAEhR8HO/R0TCgPSAqJSXFlKVD3Qoj+Fy8eNE837p1a57QYumtsWyz
VatW0qVLF/PQ90NDQ70uozCOneADACD4AMAzEnzOnj1rynL1Wz2+Bp8zZ86Y51988YXL0GLZpg5n
03uJLI+EhASvyyD4EHwAgOADAAQfrxv/2dnZEhAQIH379vWqvO7du8vgwYOtzw8dOmQXfHJzc6Vq
1ap2AUWHttm+ps91m+PGjXO6TW/KIPgQfACA4AMABB+fGv+TJk2SsmXLmskFHj16ZHpkTp065XT9
WbNmSZ06dcxwNO2l0ZngHCc30Ht16tevb3psjh8/Lj179pTy5cvb3Z8zdepUCQ4Ols2bN5vwlZWV
JSdOnPCpDIIPH7cAQPABAIKP141/DR6jRo0Sf39/89AZ1nQ2NWfr66xvzZs3N9tv3LixnDt3Lk/w
0aFqOgW1vq69NDt37swzTE17cCZOnCiBgYFmogOdYEG35UsZBB8+bgGA4AMAz2jwKQgNQJcvXzZD
zTzJzMz0uMyVK1fMPUDuPHz40Ewvrf/NbxnUAQAAwQcAaPSCOgAAIPgAAI1eUAcAAAQfAKDRC+oA
AIDgAwA0ekEdAACCDwCgBDZ6161b5/JHT0HwAQCCDwCgRDR6vZk6+klsBwQfACD4AACN3l8s+Gza
tEnWr19vfb5nzx5Zvny5T2U6W8exXBB8AIDgAwA0en+x4ONIfxC1c+fOPpWZn3WoAwAAgg8APION
Xv2xzylTpkj16tWldu3asmLFCunatausXbvWuszIkSNl9uzZdus0a9ZM9u/fb31tx44d0r9/fwkJ
CZGWLVvKypUr3QafyMhICQ8PN/+OiYmR4OBgqVChgik3IiLCY5mu1rEt949//KPMmjXLbj9OnDgh
v/71r+Xnn382xzF9+nSpUaOG2cb8+fMJPgAAgg8AlMRGb1RUlFSpUsWEiuTkZBkxYoT4+fnJokWL
rMtoENLXbYOPlhcXF2cXRGJjYyU1NVXmzp0rgYGBcvv2bZfBx/Z5enq69O3bV1q0aCFJSUlmPzyV
6Wod23JXrVolVatWlYcPH1q3O2bMGHnnnXfMv2fOnCkNGzaUxMREcyxBQUGya9cugg8AgOADACWp
0ZuTkyOVKlWSyZMn271es2ZNiY6O9in42NJwou/v3bvXq+CjPA1bc1ams3Vsy/3hhx+kTJky1nXu
379veon0uf5be4s0XFn07t1bBg0aRPABABB8AKAkNXovXrxoXt+6dWue4ONrj4/SnhftmdFAou9v
3769wMHHXZmego/q06ePDBkyxPxb91eHtD169EhSUlJMea1atZIuXbqYhx53aGgowQcAQPABgJLU
6D1z5ox5/YsvvihQ8MnNzTXhom7duqanKCEhocDBx5syvQk+mzdvNj07d+/eNSHI0rt19uxZU54O
9YuPj7c+dDsEHwAAwQcASlCjV8OF3gNjG3J0CJjja927d5fBgwdbnx86dMgu+Oj9Nfr84MGD5rkO
ofM1+IwePVratWtnfe5NmY7rOCtXA48Gn48++kj8/f2t9wLpcQYEBMi4ceOe6ToAACD4AMAz0ejV
e1rq169ven2OHz8uPXv2lPLly9vd46Mzo9WpU8cMjdNekSZNmtgFn4yMDDMhgk4mcPXqVZk6dap5
X2eI8zb46Cxy5cqVk+vXr3tdpuM6zspV2nOkEyO0bt3a7nUtU+/50V6h7OxsycrKMrO+EXwAAAQf
AChhjV4d7qbTWOv72tOzc+fOPEPd0tLSpHnz5maZxo0by7lz5/Lc46PTSWu4KFu2rMyYMUPCwsJM
KLEMHfMUfG7evClt27Y1vTC6rjdlOlvHWfDRyQx0fz/55BO717XXZ+LEiWYb2iukZev6BB8AAMEH
AEpoo/fKlSvm3h3lGHwsMjMz3ZahPSbac2KhPTW+unbtml0Z3pTpuI6vdLpr7WGynfaa4AMAIPgA
QAlv9LoKPiD4AAAIPgBQYhq9//Vf/2Xu5QHBBwBA8AEAGr2gDgAACD4AQKMX1AEAAMEHAJ7BRu+6
detk9erVnBCCDwAQfAAAJbfR62y66eJUPnUAAEDwAQAavXb27Nkjy5cvf6rBZNOmTbJ+/XpOOMEH
AAg+AECj9+kYNWqUdO7c+akGHxB8AIDgAwA0evO4dOmSDBs2TKpWrSohISGyatUq8/qIESMkLCzM
btmUlBR59dVX5datWxIZGSnh4eFy+PBhad++vdSqVUuio6Oty8bExEhwcLBUqFBBmjVrJhEREXbB
x9V6Sn9Idfr06VKjRg2zT/Pnz/dqn5Vlv7xZljoAACD4AMAz0ugdO3as9OrVSy5cuCBHjx6VkydP
mtc//fRTCQgIMCHHYtKkSfK73/3OGmAaNGggTZs2ldjYWJkzZ47ZRkZGhnk/PT1d+vbtKy1atJCk
pCRJTk72aj01c+ZMadiwoSQmJkpcXJwEBQXJrl27PO6zbbDyZlnqAACA4AMAz0ijV3tdhgwZYnpZ
bGngCQwMtM7AlpOTIy+88IJs3brVGjAqV64sqamp1vfLlCkja9assZbhaqibu/Xu379veom0x8ii
d+/eMmjQII/77Cz4uFuWOgAAIPgAwDPS6I2PjzcBp2XLlqaHxdaAAQOkY8eO5t87d+6UKlWqyIMH
D5wGDKWBRntxPAUfd+vpcDrd11atWkmXLl3Mo2bNmhIaGurVPjuW725Z6gAAgOADAM9Qo/f06dPS
s2dP8fPzkwULFlhf3717t3lN75PRYWvjx4/3OsDkN/icPXvW7GtUVJQJLZZHQkKCV/vsrHxXy1IH
AAAEHwB4Bhu9/1979x8T9X3HcTykCCJh45ctUlnVTIiKThlb+GEziTVFOmbXuTA1MWtwYh1YgyIT
UXSYjG5dg3FiDWGSrJBBaSG6ZlPE+SPGRP6wFWRGjbi5gm6lxaYtCM738v4kd+GO4+57gFa55yO5
ePe9z/fz/d7xSft+5fP9fm779u0mhNguC9PL0KZOnSq5ubni7+9vAoQ3wScnJ0dSUlK8Cj56qZve
W6THtML5nN2tGufcljEAACD4AICPFL1VVVVmRkfDwObNm2Xx4sUO7+tqbLpvYmKiVwHG1ndQUJB0
d3d7tV9hYaFZEa62tlb6+vqkt7dXWltbLZ2zc/+ePh9jAABA8AEAHyh69eZ/nc0JDQ014ebs2bMO
72vg0H0rKiq8Dj49PT2SnJxsZnBsS2Nb2U9nffLz8829ObrQgYYn3c/KObta3MDd52MMAAAIPgDg
I0Wvzqrcvn3b5Xu6FLUGD511Ga2uri5zDG8NDg6aZa71X2/OeSxtCT4AAIIPAPhg0btixQpZs2YN
XyDBBwBA8AGAiVn03r171wSf8+fP8wUSfAAABB8AoOgFYwAAQPABAIpeMAYAAAQfAKDoBWMAAAg+
AACKXjAGAIDgAwCg6AVjAAAIPgBA0cuXwBjgSwAAgg8AUPSCMQAAIPgAAEUvGAMAAIIPAFD0gjEA
ACD4AABFLxgDAEDwAQBQ9IIxAAAEHwAARS8YAwBA8AEAUPiCvz0AEHwAgP/gUgDzNwcAEHwAwFcK
YR6+8wAAEHwAAD4W+AAAIPgAAAg+AAAQfAAABB8AAAg+AACCDwAABB8AAMEHAEDwAQCA4AMAIPgA
AEDwAQAQfAAAIPgAAAg+AACCDwAABB8AAMEHAACCDwCA4AMAAMEHAEDwAQCA4AMAIPgAAAg+AAAQ
fAAABB8AAAg+AACCDwAABB8AAMEHAEDwAQCA4AMAIPgAAEDwAQAQfAAAIPgAAAg+AAAQfAAABB8A
AMEHAACCDwCA4AMAAMEHAEDwAQCA4AMAIPgAAAg+AAAQfAAABB8AAAg+AACCDwAABB8AAMEHAACC
DwCA4AMAIPgAAEDwAQAQfAAAIPgAAAg+AAAQfAAABB8AwMQPPM4PAAAIPgAAgg8AAAQfAMCTHH4A
ACD4AAAIPgAAEHwAAAQfAAAIPgAAgg8AAAQfAMDXF34AACD4AAAIPgAAEHwAYOIEAB6+8wAAEHwA
wCdDD/ibAwAIPgBAAQz+9gAAgg8AUPiCMQAAIPgAAEUvGAMAAIIPAFD0gjEAAAQfAABFLxgDAEDw
AQA8LkXvwMCAfPLJJ2Nu8ygVFxfL8ePHGQMAAIIPAPha0fvhhx/Kyy+/bJ7v2LFD3nnnHbft33zz
TVm6dKlMmTJF9u7dO+o2X4fp06fLG2+8YX/9s5/9TH70ox8RfAAABB8AmOhF76FDh+Q3v/mNef7C
Cy/ItWvX3LZfuXKl/O53v5NnnnlmxFBjpY1VR48elX379j2U4FNTUyPV1dUEHwAAwQcAJnrR++qr
r8rJkyflwYMHMmvWLMv9zpw502OosdLGk/Xr18uSJUseSvBhDAAACD4AMIGL3s8++8wEAH3ExMSY
e1+2b98uM2bMMNvefffdRxp8bt68KWvXrpXIyEiJioqSgwcPmu3l5eUSFhYmwcHBEh8fL5s2bTLb
161bJ7t27bLv/7///c+8f+zYMYdt27Ztk2nTppnPtX///mHBp6CgQPLy8hz2KSoqkujoaHMepaWl
ls6T4AMAIPgAwGNY9HZ3d5sg8Otf/1q+/e1vm+c//vGPzSVq+ry5ufmRBp+NGzfK8uXLzWV2586d
k4sXL5rtN27ckMzMTFm4cKGcPn1a2tvbzXa9fyg7O9shsOjnrK+vt28rKSmRiIgIqaioMPtpez8/
P7f3+GgAjIuLk5aWFtNXSEiINDU1eTxPgg8AgOADAI9x0XvkyBH7LIrOZJw9e9Zyv+MZfFJTU2X1
6tUmwDhzdambp+Cjq8mFhobK1q1bHfbTGZ+ysjKXwae/v9/MLOksk01GRoZkZWVZOk+CDwCA4AMA
j1nRe/fuXfnvf/9rQk9lZaV5HhsbK//+97/NcyuF/XgGn4aGBgkMDJRFixaZ2ZaxBp/r16+b13V1
dcOCz0gzPh0dHWafhIQESUtLMw9tn5SUZOk8CT4AAIIPADxmRa9e0rZgwQIJCAgw/86ePVu++c1v
mud6Wdm9e/ceafBRH330kaSnp5vL0YbuM5rgc+nSJfP6xIkTloNPW1ub2UcvkdOAY3s4X/Y30nkS
fAAABB8AeAyL3q+++krmzJljnv/5z3+WwsJCr/p9WKu66SIL4eHh9lmnnJwcSUlJcWizbNkyWbVq
lf31qVOnHIKPrlCnCxAMDTl6KZvzNudL3TQI5ubmjuo8CT4AAIIPADyGRa8uYa1LWatf/vKX8pe/
/MVSfxqYvvzyS3nuuefM7Ig+13tqvG0zVFVVlVkxTUPE5s2bZfHixQ7vBQUFmQUZbHbu3GlClV7S
prMyc+fOHba4gd6bozNZOutz4cIFM0ujP6g60j0+SsOfriJXW1srfX190tvbK62trZbOk+ADACD4
AMBjWPTu2bNH/vjHP5rnenmbLnFtxbPPPmv6HPoYurS01TZD6aIB/v7+ZkGCxMREh0UWenp6JDk5
2czGbNiwwWy7evWqzJ8/3/Srs1aXL18eFnz0cjddxlq360xPY2Oj20vdlM765Ofnm/t4dKEDDVza
xsp5EnwAAAQfAKDo9UhnWG7fvj3i+11dXabNUHfu3PHY761bt7y+HG1wcFA6OzvNv96eJ2MAAEDw
AQCKXjAGAIDgAwCg6AVjAAAIPgAAil4wBgCA4AMAoOgFYwAACD4AQNH7kBw+fFgOHTo05n6Ki4vl
+PHjX3sfjAEAAMEHACZA0eu8lPNYjVd/zktOP4w+xvuzE3wAAAQfAHhMi96amhqprq72yeAz3p+d
4AMAIPgAgI8UvU9S8GEMAAAIPgDgI0VvQUGB5OXlDXt95swZSU1NlZiYGCkrK3PYR38I9Pe//73M
nTtXgoKCZNasWdLQ0OAy+Kxbt0527drlsG98fLwcO3bMYdu2bdtk2rRpMmPGDNm/f/+w0KJtioqK
JDo6WqKioqS0tHTYOXnqYzw+O8EHAEDwAYAnsOh1Dir6OjY2VubNmycHDhyQ3bt3m307OzvtbTTI
PPXUU/Lmm2/K1atXzQIC7e3tLvtbunSpZGdnOwQU7a++vt6+raSkRCIiIqSiosL0o+39/PwcQosu
VBAXFyctLS1m35CQEGlqavKqj/H47AQfAADBBwAmSPAJDw+XK1eumNcDAwMyadIkqaysNK/7+/vN
LM8LL7xgqT9PwUf7Dw0Nla1btzr0o7M1ttkWPWZwcLCUl5fb38/IyJCsrCzLfYzHZyf4AAAIPgAw
gYKP8z06GgZ0BkR1dHSYvvRSt/EIPtevXzev6+rqhoUW22yN7ZgJCQmSlpZmHvp+UlKS5T7G47MT
fAAABB8A8JHg09bWZvoa6bd6vA0+ly5dMq9PnDgxYmixHVMvZ9N7iWyP5uZmy30QfAg+AEDwAQCC
j+Xiv6+vTwICAiQzM9NSf8uWLZNVq1bZX586dcoh+Dx48EAiIyMdAope2jZ0m77WY+bm5ro8ppU+
CD4EHwAg+AAAwcer4n/Lli0yefJks7jA/fv3zYzMhx9+6HL/nTt3ysyZM83laDpLoyvBOS9uoPfq
zJ4928zYXLhwQdLT02XKlCkO9+cUFhZKWFiY1NbWmvDV29srra2tXvVB8OF/twBA8AEAgo/l4l+D
x/r168Xf3988dIU1XU3N1f666tv8+fPN8efMmSOXL18eFnz0UjVdglq36yxNY2PjsMvUdAYnPz9f
AgMDzUIHusCCHsubPgg+/O8WAAg+AOCjwWcsNAD961//MpeaeXLnzh2PbW7dumXuAXJncHDQLC+t
/462D8YAAIDgAwAUvWAMAAAIPgBA0QvGAACA4AMAFL1gDAAACD4AQNELxgAAEHwAABS9YAwAAMEH
AOA7Ra+rJaYf534ZAwAAgg8AUPS6dfToUdm3b5/DtpqaGqmurnbbZjz6ZQwAAAg+AEDR+0joj6Iu
WbJkzG3GYx/GAACA4AMAE6jo1R/73LZtm0ybNk1mzJgh+/fvl6VLl0pVVZW9zbp162TXrl0O+8TH
x8uxY8fs295//3155ZVXJCoqShYtWiQVFRUOxykoKJC8vDw5c+aMpKamSkxMjJSVldnfLy8vl7Cw
MAkODjZ9b9q0yWE/d23cHdtKv7/4xS9k586dDufb2toq3/3ud+Wrr74yn7eoqEiio6PNMUpLSwk+
AACCDwA8SUVvSUmJREREmLDQ3t4u2dnZ4ufnJ2+88Ya9jQYh3T40+Gh/9fX1DgHjwIEDcuXKFdmz
Z48EBgbK559/bn9f76mJjY2VefPmmXa7d+82fXR2dpr3b9y4IZmZmbJw4UI5ffq0ORfbfrZ7cUZq
4+7YVvo9ePCgREZGyuDgoP18X3vtNfnpT39qnhcXF0tcXJy0tLSYzxwSEiJNTU0EHwAAwQcAnoSi
d2BgQEJDQ2Xr1q0O26dPn+4wG2Ml+AyloUPf/+CDDxyCT3h4uAkntmNPmjRJKisr7W1cXZLmvAiB
p8vWXB3bU7+ffPKJORfbPv39/WaWSF/rc50t0nBlk5GRIVlZWQQfAADBBwCehKL3+vXrZntdXd2w
4OPtjI/SGRWdcdGgoe+/9957IwYYpUFIZ2rGI/i4O7aVfl966SVZvXq1ea6fSy9pu3//vnR0dJj+
EhISJC0tzTz0+0lKSiL4AAAIPgDwJBS9ly5dMttPnDgxpuDz4MEDExpmzZplZoqam5sfWfCxcmwr
/dbW1pqZnS+++MKEINssWFtbm+lPLwlsaGiwP/Q4BB8AAMEHAJ6AoldDg97bMjTk6KVdztuWLVsm
q1atsr8+deqUQ/DR+2b09cmTJ81rvYxtNMEnJydHUlJS3AYU5zZWjm2lXw08Gnzeeust8ff3t98L
pN9HQECA5ObmTsgxAAAg+ADAhA8+Su9VmT17tpn1uXDhgqSnp8uUKVMc7vHRFc9mzpxpLo3T2Y65
c+c6BB9doEAXRNBFAj7++GMpLCw07+sKcd4EH11JLigoSLq7u0fcz7mNlWNb6VfpzJEujJCYmOiw
XfvUe350Vqivr096e3vNqm8EHwAAwQcAnpCiVy9302Ws9X2d6WlsbBx2qdvVq1dl/vz5ps2cOXPk
8uXLw+7x0WWiNTRMnjxZduzYIRs2bDBhw3ZJmJXg09PTI8nJyWaGRfd3tZ+rNp6ObaVfpYsZ6Of6
wx/+4LBdZ33y8/PNMXRWSPvW/Qk+AACCDwA8YUXvrVu3zL07yjn42Ny5c8dtHzoTojMiNjoDMxpd
XV0O/VhpY+XYVvp1R5e71hmmocteE3wAAAQfAHhCi96Rgg98ZwwAAAg+ADDhi96f//zn5l4eEHwA
AAQfAKDoBWMAAEDwAQCKXjAGAAAEHwDwwaL38OHDcujQIf4gBB8AIPgAACZu0etqGeknqX/GAACA
4AMAFL0Ojh49Kvv27XukwaSmpkaqq6v5gxN8AIDgAwAUvY/G+vXrZcmSJY80+IDgAwAEHwCg6B3m
5s2bsnbtWomMjJSoqCg5ePCg2Z6dnS0bNmxwaNvR0SELFiyQTz/9VAoKCiQvL0/OnDkjqampEhMT
I2VlZfa25eXlEhYWJsHBwRIfHy+bNm1yCD4j7af0h1SLiookOjranFNpaamlc1a287LSljEAACD4
AICPFL0bN26U5cuXy7Vr1+TcuXNy8eJFs/3tt9+WgIAAE3JstmzZIi+++KI9wMTGxsq8efPkwIED
snv3bnOMzs5O8/6NGzckMzNTFi5cKKdPn5b29nZL+6ni4mKJi4uTlpYWqa+vl5CQEGlqavJ4zkOD
lZW2jAEAAMEHAHyk6NVZl9WrV5tZlqE08AQGBtpXYBsYGJCnn35a6urq7AEjPDxcrly5Yn9/0qRJ
UllZae9jpEvd3O3X399vZol0xsgmIyNDsrKyPJ6zq+Djri1jAABA8AEAHyl6GxoaTMBZtGiRmWEZ
auXKlfL888+b542NjRIRESH37t1zGTCUBhqdxfEUfNztp5fT6bkmJCRIWlqaeUyfPl2SkpIsnbNz
/+7aMgYAAAQfAPChovejjz6S9PR08fPzk71799q3HzlyxGzT+2T0srXXX3/dcoAZbfBpa2sz51pS
UmJCi+3R3Nxs6Zxd9T9SW8YAAIDgAwA+WPRu377dhBDbZWF6GdrUqVMlNzdX/P39TYDwJvjk5ORI
SkqKV8FHL3XTe4v0mFY4n7O7VeOc2zIGAAAEHwDwkaK3qqrKzOhoGNi8ebMsXrzY4X1djU33TUxM
9CrA2PoOCgqS7u5ur/YrLCw0K8LV1tZKX1+f9Pb2Smtrq6Vzdu7f0+djDAAACD4A4ANFr978r7M5
oaGhJtycPXvW4X0NHLpvRUWF18Gnp6dHkpOTzQyObWlsK/vprE9+fr65N0cXOtDwpPtZOWdXixu4
+3yMAQAAwQcAfKTo1VmV27dvu3xPl6LW4KGzLqPV1dVljuGtwcFBs8y1/uvNOY+lLcEHAEDwAQAf
LHpXrFgha9as4Qsk+AAACD4AMDGL3rt375rgc/78eb5Agg8AgOADABS9YAwAAAg+AEDRC8YAAIDg
AwBfd9H7j3/8Q+7du8cX5eTw4cNy6NChR3a8S5cuPbTfGSL4AADBBwB8OvjoD5N+5zvfkfv37/NF
OXH3g6gPo5+amhqHpbsJPgBA8AEAjFPRm5KS4vA7Og/D0aNHZd++fT4bfDTQVFdXe2yn4TM2Nlbe
ffddgg8AEHwAAONV9B45ckS+9a1vPfTL3NavXy9Llizx2eDjjXfeeUdmz55N8AEAgg8AYLyKXi3s
N2/e7LCtoKBA8vLypLm5Wb7//e/Ls88+K/v37zc/JLpx40Z5+umn5aWXXpJr167Z99H7UoqKiiQ6
OlqioqKktLTU/l55ebmEhYVJcHCwxMfHy6ZNm8z2999/X1555RXTftGiRVJRUeHVZ/K0v+1znDlz
RlJTUyUmJkbKysq86mNo8MnOzpYNGzY4vN/R0SELFiyQTz/9VG7evClr166VyMhI09/BgweHnYuN
u7YDAwPy1FNPyYULFwg+AEDwAQCMR9H7jW98Y9glaFrs64zD9773Pamvr5fc3Fzx9/eXH/7wh/La
a6+Zy9ZmzpwpW7Zsse9TXFwscXFx0tLSYvYJCQmRpqYm896NGzckMzNTFi5cKKdPn5b29nZ7INJL
7K5cuSJ79uyRwMBA+fzzzy1/Jk/76+fQy8bmzZtn2u3evdt8D52dnV71YQs+b7/9tgQEBJiQY6Pf
wYsvvmieayhcvny5CYTnzp2TixcvuuzHU1v13HPPmfMl+AAAwQcAMMai97PPPjPb9XI35+Cjhfft
27fN6+vXr5t2v/rVrxwKdw1Gqr+/38zmaIiwycjIkKysLPtrT5e6adjQY3zwwQej+nyu9tfPER4e
bkKN0pmUSZMmSWVlpVd92AKLBh4NRrZV3rQ/nf2qq6szr3VWafXq1S5XZXMOPu7aKv2uXn31VYIP
ABB8AABjLXp1Jka3nz9/3m2R3tXVZdr9/e9/t2/TmQ69NEzp5V76fkJCgqSlpZnH9OnTJSkpyWPw
0RkgnWnR97WP9957z/6e7q+X2jk/NLBZ2d/V/TkahJwXcvCmj5UrV8rzzz9vnjc2NkpERIT9/qiG
hgYTjPR70Zkvd9+pu7a247z88ssEHwAg+AAAxlr0fvnll2a78wpi3gaftrY2835JSYkp6G0PvUdo
pODz4MEDM+Mxa9Ysc9+NtnUOHX/729/kr3/967CHzrRY2d9T8BlNHzo75ufnZ+7R0cv3Xn/9dYf+
dWnw9PR002bv3r1uz2WktrbQ53w/EcEHAAg+AIBRFr06M/Pb3/52TMFHL3XTe1/0XqCR5OTkmGWz
bfQ+H+3z5MmT5rWGGefQ4Y6V/T0Fn9H0oW2mTp1qv+9Jw4sr27dvN8eyXcrmbnU457bqmWeekbfe
eovgAwAEHwDAeBS9OmOhq5WNJfiowsJCs3JbbW2t9PX1SW9vr7S2ttrfr6qqkqCgIOnu7javdYEB
nenQ1cw+/vhjs78eQ1ePs8LK/p6Cz2j70FXptF1iYqLDdv2MOhOkAUZXylu8ePGI/bhrq9+dntc/
//lPgg8AEHwAAONR9F69etUsp6z3+4wl+OisT35+vrlvRRc60JCj/dj09PRIcnKymRmyXcKlAULb
T548WXbs2GG2635DL5Fzx9P+Vu7xGU0fGuj0+3Be+loXLNBZoNDQUBOKzp49O+J36q6tLn29Zs2a
RzYGAAAEHwCY8MFHHT9+XH7yk5+My3H0t350JkX/dUVDlM4I2ejsxtDXOvPijbHuP5o+dDEEDUe6
nzPtx7Yanieu2upCET/4wQ8czofgAwAEHwDAOBW9ukTzF198wRdlwYoVKx7KjIz605/+JP/5z3++
ljEAACD4AMCEDz6w5u7duyb4OC8BzhgAABB8AICiF4wBAADBBwAoesEYAACCDwCAoheMAQAg+AAA
KHrBGAAAgg8A8B9ail7GAGMAAAg+AEDRC8YAAIDgAwAUvWAMAAAIPgBA0QvGAACA4AMAFL1gDAAA
wQcAQNELxgAAEHwAABS9YAwAAMEHAEDRC8YAABB8AIDCly+Bvz0AgOADABTA4G8OACD4AMCEKYR5
+M4DAPD4+D/ILHzvTcAu8wAAAABJRU5ErkJggg==
</FILE>
</FIGURE>
</FIGURES>
<FEEDBACK/>
<APPENDICES/>
<EXTENSIONS>
<EXTENSION ID="FLOW_1" NAME="FIGURE" REVMAN_VERSION="5.1.0" TYPE="FLOWCHART">
<ALIAS ALIAS_ID="1">
<FLOWCHARTBOX TEXT="&lt;p&gt;# 11 studies included in quantitative synthesis (meta-analysis)&lt;/p&gt;" WIDTH="120">
<FLOWCHARTBOX TEXT="&lt;p&gt;# 11 studies (19 publications) included in qualitative synthesis&lt;/p&gt;" WIDTH="120">
<FLOWCHARTBOX TEXT="&lt;p&gt;# 54 full-text articles assessed for eligibility&lt;/p&gt;" WIDTH="120">
<FLOWCHARTBOX TEXT="&lt;p&gt;# 600 references screened&lt;/p&gt;" WIDTH="120">
<FLOWCHARTBOX TEXT="&lt;p&gt;# 600 references after duplicates removed&lt;/p&gt;">
<FLOWCHARTBOX TEXT="&lt;p&gt;# 856 references indentified&lt;/p&gt;">
<FLOWCHARTBOX TEXT="&lt;p&gt;# 91 hits in Cochrane Central Register of Controlled Trials&lt;/p&gt;" WIDTH="120"/>
<FLOWCHARTBOX TEXT="&lt;p&gt;# 196 hits in Medline&lt;/p&gt;" WIDTH="104"/>
<FLOWCHARTBOX TEXT="&lt;p&gt;# 402 hits in Embase&lt;/p&gt;" WIDTH="103"/>
<FLOWCHARTBOX TEXT="&lt;p&gt;# 166 hits in Science Citation Index Expanded&lt;/p&gt;"/>
<FLOWCHARTBOX TEXT="&lt;p&gt;# 1 hit in Other sources&lt;/p&gt;" WIDTH="131"/>
</FLOWCHARTBOX>
</FLOWCHARTBOX>
<OUT TEXT="&lt;p&gt;# 546 references excluded based on title/abstract&lt;/p&gt;" WIDTH="120"/>
</FLOWCHARTBOX>
<OUT TEXT="&lt;p&gt;# 35 of full-text articles excluded, with reasons&lt;/p&gt;&lt;p&gt;5 (duplicate)&lt;/p&gt;&lt;p&gt;25 (not randomised trials)&lt;/p&gt;&lt;p&gt;5 (not correct patients or intervention)&lt;/p&gt;" WIDTH="120"/>
</FLOWCHARTBOX>
</FLOWCHARTBOX>
</FLOWCHARTBOX>
</ALIAS>
</EXTENSION>
</EXTENSIONS>
</COCHRANE_REVIEW>
